# Supplementary material for: Thraustochytrids: Evolution, Ultrastructure, Biotechnology, and Modeling
Source: Int J Mol Sci. 2024 Dec 7;25(23):13172. doi: 10.3390/ijms252313172 (PMC11642839; doi:10.3390/ijms252313172)
Supplement: Supplementary file 1 [file ijms-25-13172-s001.zip]

Archive with 28 entries (28 files):
- Supplementary figure captions.pdf
- Supplementary figure S1.tif
- Supplementary figure S10_map00052@2x_20240919_142427.png
- Supplementary figure S11_map00061@2x_20240919_133924.png
- Supplementary figure S12_map00062@2x_20240923_164840.png
- Supplementary figure S13_map00071@2x_20240923_164941.png
- Supplementary figure S14_map00100@2x_20240919_133430.png
- Supplementary figure S15_map00500@2x_20240923_165038.png
- Supplementary figure S16_map00561@2x_20240923_165130.png
- Supplementary figure S17_map00590@2x_20240923_165213.png
- Supplementary figure S18_map00640@2x_20240923_165257.png
- Supplementary figure S19_map00650@2x_20240923_165346.png
- Supplementary figure S2.tif
- Supplementary figure S20_map00906@2x_20240919_134238.png
- Supplementary figure S21_map01040@2x_20240923_165436.png
- Supplementary figure S3.tif
- Supplementary figure S4.tif
- Supplementary figure S5_map00010@2x_20240919_134050.png
- Supplementary figure S6_map00020@2x_20240919_141926.png
- Supplementary figure S7_map00030@2x_20240919_142043.png
- Supplementary figure S8_map00040@2x_20240919_142224.png
- Supplementary figure S9_map00051@2x_20240919_142333.png
- Supplementary Table S1 List of Sequence IDs.xlsx
- Supplementary Table S2 Ultrastructure.xlsx
- Supplementary Table S3 PCA.xlsx
- Supplementary Table S4 Pathway Statistics.xlsx
- Supplementary Table S5 Bioreactors.xlsx
- Supplementary Table S6 Models.xlsx
