# Supplementary material for: Thraustochytrids: Evolution, Ultrastructure, Biotechnology, and Modeling
Source: Int J Mol Sci. 2024 Dec 7;25(23):13172. doi: 10.3390/ijms252313172 (PMC11642839; doi:10.3390/ijms252313172)
Supplement: Supplementary file 1 [file ijms-25-13172-s001.zip › Supplementary Table S1 List of Sequence IDs.xlsx]

## Sheet: sequence IDs
AB022103_1_Aplanochytrium_kerguelense_gene_for_18S_rRNA
AB022104_1_Japonochytrium_sp_ATCC_28207_gene_for_18S_rRNA
AB022106_1_Schizochytrium_aggregatum_gene_for_18S_rRNA
AB022108_1_Schizochytrium_minutum_gene_for_18S_rRNA
AB022109_1_Thraustochytrium_aggregatum_gene_for_18S_rRNA
AB022110_1_Thraustochytrium_aureum_gene_for_18S_rRNA
AB022111_1_Thraustochytrium_multirudimentale_gene_for_18S_rRNA
AB022112_1_Thraustochytrium_striatum_gene_for_18S_rRNA
AB022113_1_Thraustochytrium_pachydermum_gene_for_18S_rRNA
AB022114_1_Ulkenia_profunda_gene_for_18S_rRNA
AB022115_1_Ulkenia_radiata_gene_for_18S_rRNA
AB022116_1_Ulkenia_visurgensis_gene_for_18S_rRNA
AB052555_1_Aurantiochytrium_sp_KH105_gene_for_18S_rRNA
AB052556_1_Thraustochytrium_sp_KK17-3_gene_for_18S_rRNA
AB073304_2_Thraustochytriidae_sp_F3-1_gene_for_18S_ribosomal_RNA_partial_sequence
AB073306_2_Thraustochytriidae_sp_H6-16_gene_for_18S_ribosomal_RNA_partial_sequence
AB073308_2_Thraustochytriidae_sp_N1-27_gene_for_18S_ribosomal_RNA_partial_sequence
AB073309_2_Thraustochytriidae_sp_N4-103_gene_for_18S_ribosomal_RNA_partial_sequence
AB220158_1_Labyrinthula_sp_L72_gene_for_18S_ribosomal_RNA_partial_sequence
AB244715_1_Thraustochytriidae_sp_RT0049_gene_for_18S_rRNA
AB290355_1_Ulkenia_sp_SEK_214_gene_for_18S_ribosomal_RNA_partial_sequence
AB290454_1_Labyrinthula_sp_L93-3_gene_for_18S_ribosomal_RNA_partial_sequence
AB290455_1_Labyrinthula_sp_L95-1_gene_for_18S_ribosomal_RNA_partial_sequence
AB290456_1_Labyrinthula_sp_L96-2_gene_for_18S_ribosomal_RNA_partial_sequence
AB290457_1_Labyrinthula_sp_01-Jy-1b_gene_for_18S_ribosomal_RNA_partial_sequence
AB290458_1_Labyrinthula_sp_00-Bat-03_gene_for_18S_ribosomal_RNA_partial_sequence
AB290459_1_Labyrinthula_sp_00-Bat-05_gene_for_18S_ribosomal_RNA_partial_sequence
AB290572_1_Aurantiochytrium_sp_SEK_217_gene_for_18S_ribosomal_RNA_partial_sequence
AB290573_1_Aurantiochytrium_sp_SEK_218_gene_for_18S_ribosomal_RNA_partial_sequence
AB290574_1_Aurantiochytrium_sp_SEK_209_gene_for_18S_ribosomal_RNA_partial_sequence
AB290575_1_Oblongichytrium_sp_SEK_347_gene_for_18S_ribosomal_RNA_partial_sequence
AB290576_1_Schizochytrium_sp_SEK_210_gene_for_18S_ribosomal_RNA_partial_sequence
AB290577_1_Schizochytrium_sp_SEK_345_gene_for_18S_ribosomal_RNA_partial_sequence
AB290578_1_Schizochytrium_sp_SEK_346_gene_for_18S_ribosomal_RNA_partial_sequence
AB636147_1_Aurantiochytrium_sp_18W-13a_gene_for_18S_ribosomal_RNA_partial_sequence
AB856528_1_Amphifilidae_sp_H-1_gene_for_18S_ribosomal_RNA_partial_sequence
AB900161_1_Aurantiochytrium_sp_OH4_gene_for_18S_ribosomal_RNA_partial_sequence
AB973502_1_Aurantiochytrium_sp_SEK_605_gene_for_18S_ribosomal_RNA_partial_sequence
AB973504_1_Aurantiochytrium_sp_SEK_635_gene_for_18S_ribosomal_RNA_partial_sequence
AB973505_1_Botryochytrium_sp_SEK_597_gene_for_18S_ribosomal_RNA_partial_sequence
AB973506_1_Botryochytrium_sp_SEK_673_gene_for_18S_ribosomal_RNA_partial_sequence
AB973507_1_Botryochytrium_sp_SEK_598_gene_for_18S_ribosomal_RNA_partial_sequence
AB973508_1_Parietichytrium_sp_SEK_592_gene_for_18S_ribosomal_RNA_partial_sequence
AB973513_1_Sicyoidochytrium_sp_SEK_675_gene_for_18S_ribosomal_RNA_partial_sequence
AB973514_1_Sicyoidochytrium_sp_SEK_676_gene_for_18S_ribosomal_RNA_partial_sequence
AB973516_1_Thraustochytrium_aff_aureum_SEK_621_gene_for_18S_ribosomal_RNA_partial_sequence
AB973517_1_Thraustochytrium_aff_aureum_SEK_677_gene_for_18S_ribosomal_RNA_partial_sequence
AB973521_1_Thraustochytrium_aff_kinnei_SEK_617_gene_for_18S_ribosomal_RNA_partial_sequence
AB973522_1_Thraustochytrium_aff_kinnei_SEK_618_gene_for_18S_ribosomal_RNA_partial_sequence
AB973523_1_Thraustochytrium_aff_kinnei_SEK_680_gene_for_18S_ribosomal_RNA_partial_sequence
AB973524_1_Thraustochytrium_aff_pachydermum_SEK_681_gene_for_18S_ribosomal_RNA_partial_sequence
AB973525_1_Thraustochytrium_aff_pachydermum_SEK_682_gene_for_18S_ribosomal_RNA_partial_sequence
AB973526_1_Thraustochytrium_aff_striatum_SEK_686_gene_for_18S_ribosomal_RNA_partial_sequence
AB973527_1_Thraustochytrium_aff_striatum_SEK_687_gene_for_18S_ribosomal_RNA_partial_sequence
AB973529_1_Ulkenia_sp_SEK_688_gene_for_18S_ribosomal_RNA_partial_sequence
AB973530_1_Ulkenia_sp_SEK_689_gene_for_18S_ribosomal_RNA_partial_sequence
AB973531_1_Oblongichytrium_sp_SEK_600_gene_for_18S_ribosomal_RNA_partial_sequence
AB973532_1_Oblongichytrium_sp_SEK_707_gene_for_18S_ribosomal_RNA_partial_sequence
AB973533_1_Oblongichytrium_sp_SEK_708_gene_for_18S_ribosomal_RNA_partial_sequence
AB973534_1_Oblongichytrium_sp_SEK_709_gene_for_18S_ribosomal_RNA_partial_sequence
AB973535_1_Oblongichytrium_sp_SEK_710_gene_for_18S_ribosomal_RNA_partial_sequence
AB973536_1_Oblongichytrium_sp_SEK_711_gene_for_18S_ribosomal_RNA_partial_sequence
AB973537_1_Oblongichytrium_sp_SEK_712_gene_for_18S_ribosomal_RNA_partial_sequence
AB973538_1_Oblongichytrium_sp_SEK_713_gene_for_18S_ribosomal_RNA_partial_sequence
AB973539_1_Oblongichytrium_sp_SEK_599_gene_for_18S_ribosomal_RNA_partial_sequence
AB973540_1_Oblongichytrium_sp_SEK_714_gene_for_18S_ribosomal_RNA_partial_sequence
AB973541_1_Oblongichytrium_sp_SEK_715_gene_for_18S_ribosomal_RNA_partial_sequence
AB973542_1_Oblongichytrium_sp_SEK_716_gene_for_18S_ribosomal_RNA_partial_sequence
AB973543_1_Aplanochytrium_sp_SEK_603_gene_for_18S_ribosomal_RNA_partial_sequence
AB973544_1_Aplanochytrium_sp_SEK_717_gene_for_18S_ribosomal_RNA_partial_sequence
AB973545_1_Thraustochytriidae_sp_SEK_690_gene_for_18S_ribosomal_RNA_partial_sequence
AB973546_1_Thraustochytriidae_sp_SEK_691_gene_for_18S_ribosomal_RNA_partial_sequence
AB973547_1_Thraustochytriidae_sp_SEK_692_gene_for_18S_ribosomal_RNA_partial_sequence
AB973552_1_Thraustochytriidae_sp_SEK_697_gene_for_18S_ribosomal_RNA_partial_sequence
AB973554_1_Thraustochytriidae_sp_SEK_699_gene_for_18S_ribosomal_RNA_partial_sequence
AB973555_1_Thraustochytriidae_sp_SEK_700_gene_for_18S_ribosomal_RNA_partial_sequence
AB973556_1_Thraustochytriidae_sp_SEK_701_gene_for_18S_ribosomal_RNA_partial_sequence
AB973557_1_Thraustochytriidae_sp_SEK_702_gene_for_18S_ribosomal_RNA_partial_sequence
AB973558_1_Thraustochytriidae_sp_SEK_703_gene_for_18S_ribosomal_RNA_partial_sequence
AB973559_1_Thraustochytriidae_sp_SEK_706_gene_for_18S_ribosomal_RNA_partial_sequence
AB973560_1_Thraustochytriidae_sp_SEK_704_gene_for_18S_ribosomal_RNA_partial_sequence
AB973561_1_Thraustochytriidae_sp_SEK_705_gene_for_18S_ribosomal_RNA_partial_sequence
AB973564_1_Aurantiochytrium_limacinum_ATCC_MYA-1381_gene_for_18S_ribosomal_RNA_partial_sequence
AB973565_1_Aurantiochytrium_sp_RCC_893_gene_for_18S_ribosomal_RNA_partial_sequence
AF155209_1_Labyrinthulid_quahog_parasite_QPX_18S_small_subunit_ribosomal_RNA_gene_partial_sequence
AF243501_1_Adriamonas_peritocrescens_small_subunit_ribosomal_RNA_complete_sequence
AF257314_2_Thraustochytriidae_sp_BS1_18S_ribosomal_RNA_gene_partial_sequence
AF257315_2_Thraustochytriidae_sp_BS2_18S_ribosomal_RNA_gene_partial_sequence
AF261664_1_Labyrinthulid_quahog_parasite_QPX_small_subunit_ribosomal_RNA_gene_complete_sequence
AF348516_1_Aplanochytrium_sp_PR1-1_18S_ribosomal_RNA-like_gene_partial_sequence
AF348517_1_Aplanochytrium_sp_PR12-3_18S_ribosomal_RNA-like_gene_partial_sequence
AF348518_1_Aplanochytrium_sp_PR15-1_18S_ribosomal_RNA-like_gene_partial_sequence
AF348519_1_Aplanochytrium_sp_PR24-1_18S_ribosomal_RNA-like_gene_partial_sequence
AF348520_1_Aplanochytrium_sp_SC1-1_18S_ribosomal_RNA-like_gene_partial_sequence
AF348521_1_Aplanochytrium_sp_SC24-1_18S_ribosomal_RNA-like_gene_partial_sequence
AF474172_1_Thraustochytriidae_sp_C9G_small_subunit_ribosomal_RNA_gene_partial_sequence
AJ519935_1_Aplanochytrium_stocchinoi_partial_18S_rRNA_gene
AY052644_1_Labyrinthulid_quahog_parasite_QPX_small_subunit_ribosomal_RNA_gene_partial_sequence
AY705741_1_Thraustochytriidae_sp_NIOS-4_haplotype_NIOS4-A00-1_18S_ribosomal_RNA_gene_complete_sequence
AY705742_1_Thraustochytriidae_sp_NIOS-4_haplotype_NIOS4-A00-2_18S_ribosomal_RNA_gene_complete_sequence
AY705743_1_Thraustochytriidae_sp_NIOS-4_haplotype_NIOS4-A00-3_18S_ribosomal_RNA_gene_complete_sequence
AY705744_1_Thraustochytriidae_sp_NIOS-4_haplotype_NIOS4-A00-4_18S_ribosomal_RNA_gene_complete_sequence
AY705745_1_Thraustochytriidae_sp_NIOS-4_haplotype_NIOS4-A00-5_18S_ribosomal_RNA_gene_complete_sequence
AY705746_1_Thraustochytriidae_sp_NIOS-4_haplotype_NIOS4-A00-6_18S_ribosomal_RNA_gene_complete_sequence
AY705747_1_Thraustochytriidae_sp_NIOS-4_haplotype_NIOS4-A05-1_18S_ribosomal_RNA_gene_complete_sequence
AY705748_1_Thraustochytriidae_sp_NIOS-4_haplotype_NIOS4-A05-2_18S_ribosomal_RNA_gene_complete_sequence
AY705749_1_Thraustochytriidae_sp_NIOS-4_haplotype_NIOS4-A05-3_18S_ribosomal_RNA_gene_complete_sequence
AY705750_1_Thraustochytriidae_sp_NIOS-4_haplotype_NIOS4-A05-4_18S_ribosomal_RNA_gene_complete_sequence
AY705751_1_Thraustochytriidae_sp_NIOS-4_haplotype_NIOS4-A05-5_18S_ribosomal_RNA_gene_complete_sequence
AY705753_2_Thraustochytrium_gaertnerium_haplotype_NIOS6-A00-2_18S_ribosomal_RNA_gene_complete_sequence
AY705757_1_Thraustochytriidae_sp_NIOS-1_haplotype_NIOS1-B10-1_18S_ribosomal_RNA_gene_complete_sequence
AY705758_1_Thraustochytriidae_sp_NIOS-1_haplotype_NIOS1-B10-2_18S_ribosomal_RNA_gene_complete_sequence
AY705759_1_Thraustochytriidae_sp_NIOS-1_haplotype_NIOS1-B10-3_18S_ribosomal_RNA_gene_complete_sequence
AY705760_1_Thraustochytriidae_sp_NIOS-1_haplotype_NIOS1-B10-4_18S_ribosomal_RNA_gene_complete_sequence
AY705761_1_Thraustochytriidae_sp_NIOS-1_haplotype_NIOS1-C05-1_18S_ribosomal_RNA_gene_complete_sequence
AY705762_1_Thraustochytriidae_sp_NIOS-1_haplotype_NIOS1-C05-2_18S_ribosomal_RNA_gene_complete_sequence
AY705763_1_Thraustochytriidae_sp_NIOS-1_haplotype_NIOS1-C05-3_18S_ribosomal_RNA_gene_complete_sequence
AY705764_1_Thraustochytriidae_sp_NIOS-1_haplotype_NIOS1-C05-4_18S_ribosomal_RNA_gene_complete_sequence
AY705765_1_Thraustochytriidae_sp_NIOS-1_haplotype_NIOS1-C05-5_18S_ribosomal_RNA_gene_complete_sequence
AY705766_1_Thraustochytriidae_sp_NIOS-1_haplotype_NIOS1-C05-6_18S_ribosomal_RNA_gene_complete_sequence
AY705767_1_Thraustochytriidae_sp_NIOS-1_haplotype_NIOS1-C05-7_18S_ribosomal_RNA_gene_complete_sequence
AY705768_1_Thraustochytriidae_sp_NIOS-1_haplotype_NIOS1-C05-8_18S_ribosomal_RNA_gene_complete_sequence
AY705769_1_Thraustochytriidae_sp_NIOS-1_haplotype_NIOS1-D00-1_18S_ribosomal_RNA_gene_complete_sequence
AY705770_1_Thraustochytriidae_sp_NIOS-1_haplotype_NIOS1-D00-2_18S_ribosomal_RNA_gene_complete_sequence
AY705771_1_Thraustochytriidae_sp_NIOS-1_haplotype_NIOS1-D00-3_18S_ribosomal_RNA_gene_complete_sequence
AY705772_1_Thraustochytriidae_sp_NIOS-1_haplotype_NIOS1-D00-4_18S_ribosomal_RNA_gene_complete_sequence
AY705773_1_Thraustochytriidae_sp_NIOS-1_haplotype_NIOS1-D00-5_18S_ribosomal_RNA_gene_complete_sequence
AY705774_1_Thraustochytriidae_sp_NIOS-1_haplotype_NIOS1-D00-6_18S_ribosomal_RNA_gene_complete_sequence
AY705775_1_Thraustochytriidae_sp_NIOS-1_haplotype_NIOS1-D20-1_18S_ribosomal_RNA_gene_complete_sequence
AY705776_1_Thraustochytriidae_sp_NIOS-1_haplotype_NIOS1-D20-2_18S_ribosomal_RNA_gene_complete_sequence
AY705777_1_Thraustochytriidae_sp_NIOS-1_haplotype_NIOS1-D20-3_18S_ribosomal_RNA_gene_complete_sequence
AY705778_1_Thraustochytriidae_sp_NIOS-1_haplotype_NIOS1-D20-4_18S_ribosomal_RNA_gene_complete_sequence
AY705779_1_Thraustochytriidae_sp_NIOS-1_haplotype_NIOS1-E00-1_18S_ribosomal_RNA_gene_complete_sequence
AY705780_1_Thraustochytriidae_sp_NIOS-1_haplotype_NIOS1-E00-2_18S_ribosomal_RNA_gene_complete_sequence
AY705781_1_Thraustochytriidae_sp_NIOS-1_haplotype_NIOS1-E00-3_18S_ribosomal_RNA_gene_complete_sequence
AY705782_1_Thraustochytriidae_sp_NIOS-1_haplotype_NIOS1-E00-4_18S_ribosomal_RNA_gene_complete_sequence
AY705783_1_Thraustochytriidae_sp_NIOS-1_haplotype_NIOS1-E30-1_18S_ribosomal_RNA_gene_complete_sequence
AY870336_1_Thraustochytriidae_sp_Fng1_18S_ribosomal_RNA_gene_partial_sequence
DQ023614_1_Ulkenia_profunda_isolate_BUTRBC_143_18S_ribosomal_RNA_gene_partial_sequence
DQ023615_1_Ulkenia_profunda_isolate_BUTRBG_111_18S_ribosomal_RNA_gene_partial_sequence
DQ023618_1_Schizochytrium_sp_BURARM_802_18S_ribosomal_RNA_gene_partial_sequence
DQ367045_1_Aplanochytrium_sp_Ts1_18S_ribosomal_RNA_gene_partial_sequence
DQ367046_1_Thraustochytriidae_sp_PW19_18S_ribosomal_RNA_gene_partial_sequence
DQ367048_1_Thraustochytriidae_sp_Lsl2_18S_ribosomal_RNA_gene_partial_sequence
DQ367049_1_Schizochytrium_mangrovei_18S_ribosomal_RNA_gene_partial_sequence
DQ367050_1_Schizochytrium_sp_ATCC_20888_18S_ribosomal_RNA_partial_sequence
DQ367051_1_Thraustochytriidae_sp_thel2_18S_ribosomal_RNA_gene_partial_sequence
DQ367053_1_Thraustochytrium_kinnei_18S_ribosomal_RNA_gene_partial_sequence
DQ374149_1_Thraustochytrium_sp_ONC-T18_18S_ribosomal_RNA_gene_partial_sequence
DQ459550_2_Thraustochytriidae_sp_strain_C41_18S_ribosomal_RNA_gene_partial_sequence
DQ459552_2_Thraustochytriidae_sp_strain_M12-X1_18S_ribosomal_RNA_gene_partial_sequence
DQ525181_1_Schizochytrium_sp_PJ10_4_18S_ribosomal_RNA_gene_partial_sequence
DQ641204_1_Labyrinthulid_quahog_parasite_QPX_isolate_NY0313808CC1_small_subunit_ribosomal_RNA_gene_partial_sequence
DQ834734_1_Thraustochytrium_sp_PJA10_2_18S_ribosomal_RNA_gene_partial_sequence
DQ834735_1_Thraustochytrium_sp_TRR2_18S_ribosomal_RNA_gene_partial_sequence
DQ836627_1_Thraustochytriidae_sp_T29_18S_ribosomal_RNA_gene_partial_sequence
DQ836628_1_Thraustochytriidae_sp_T66_18S_ribosomal_RNA_gene_partial_sequence
DQ836629_1_Thraustochytriidae_sp_T65_18S_ribosomal_RNA_gene_partial_sequence
DQ836630_1_Thraustochytriidae_sp_S8_18S_ribosomal_RNA_gene_partial_sequence
DQ836631_1_Thraustochytriidae_sp_T67_18S_ribosomal_RNA_gene_partial_sequence
EF114347_1_Thraustochytrium_sp_caudivorum_strain_S4_clone_T1_18S_ribosomal_RNA_gene_partial_sequence
EF114348_1_Thraustochytrium_sp_caudivorum_strain_S4_clone_type_18S_ribosomal_RNA_gene_partial_sequence
EF114350_1_Thraustochytrium_sp_caudivorum_strain_S4_clone_T5_18S_ribosomal_RNA_gene_partial_sequence
EF114352_1_Thraustochytrium_sp_caudivorum_strain_S4_clone_F7_18S_ribosomal_RNA_gene_partial_sequence
EF114353_1_Thraustochytrium_sp_caudivorum_strain_S4_clone_G7_18S_ribosomal_RNA_gene_partial_sequence
EF114355_1_Thraustochytrium_sp_caudivorum_strain_SJ_clone_1_18S_ribosomal_RNA_gene_partial_sequence
EU431329_1_Labyrinthula_sp_LTH_small_subunit_ribosomal_RNA_gene_partial_sequence
EU431330_1_Labyrinthula_sp_LTH/AF12B_small_subunit_ribosomal_RNA_gene_partial_sequence
EU851167_1_Aplanochytrium_sp_S1961_18S_ribosomal_RNA_gene_partial_sequence
EU851168_1_Aplanochytrium_sp_S19610_18S_ribosomal_RNA_gene_partial_sequence
EU851169_1_Aplanochytrium_sp_S2124_18S_ribosomal_RNA_gene_partial_sequence
EU851170_1_Aplanochytrium_sp_S2125_18S_ribosomal_RNA_gene_partial_sequence
EU851171_1_Aplanochytrium_sp_S2129_18S_ribosomal_RNA_gene_partial_sequence
EU851173_1_Aplanochytrium_sp_S2128_18S_ribosomal_RNA_gene_partial_sequence
FJ004948_1_Aurantiochytrium_sp_BR-MP4-A1_18S_ribosomal_RNA_gene_partial_sequence
FJ039523_1_Schizochytrium_sp_TIO01_18S_ribosomal_RNA_gene_partial_sequence
FJ560900_1_Aurantiochytrium_sp_SK4_18S_ribosomal_RNA_gene_partial_sequence
FJ799794_1_Oblongichytrium_sp_PBS05_18S_ribosomal_RNA_gene_partial_sequence
FJ799795_1_Oblongichytrium_sp_PBS08_18S_ribosomal_RNA_gene_partial_sequence
FJ799796_1_Oblongichytrium_sp_PBS02_18S_ribosomal_RNA_gene_partial_sequence
FJ799797_1_Oblongichytrium_sp_PBS04_18S_ribosomal_RNA_gene_partial_sequence
FJ799798_1_Oblongichytrium_sp_PBS06_18S_ribosomal_RNA_gene_partial_sequence
FJ799799_1_Aplanochytrium_sp_PBS07_18S_ribosomal_RNA_gene_partial_sequence
FJ810216_1_Aplanochytrium_sp_S1a_18S_ribosomal_RNA_gene_partial_sequence
FJ821476_1_Aurantiochytrium_sp_BL1_18S_ribosomal_RNA_gene_partial_sequence
FJ821477_1_Aurantiochytrium_sp_BL10_18S_ribosomal_RNA_gene_partial_sequence
FJ821478_1_Aurantiochytrium_sp_BL11_18S_ribosomal_RNA_gene_partial_sequence
FJ821479_1_Aurantiochytrium_sp_TN3_18S_ribosomal_RNA_gene_partial_sequence
FJ821480_1_Oblongichytrium_sp_TN6_18S_ribosomal_RNA_gene_partial_sequence
FJ821481_1_Oblongichytrium_sp_HK9_18S_ribosomal_RNA_gene_partial_sequence
FJ821482_1_Thraustochytrium_sp_ATCC_26185_18S_ribosomal_RNA_gene_partial_sequence
FJ821483_1_Thraustochytrium_sp_BL2_18S_ribosomal_RNA_gene_partial_sequence
FJ821484_1_Thraustochytrium_sp_BL3_18S_ribosomal_RNA_gene_partial_sequence
FJ821485_1_Thraustochytrium_sp_BL4_18S_ribosomal_RNA_gene_partial_sequence
FJ821486_1_Thraustochytrium_sp_BL5_18S_ribosomal_RNA_gene_partial_sequence
FJ821487_1_Thraustochytrium_sp_BL7_18S_ribosomal_RNA_gene_partial_sequence
FJ821488_1_Thraustochytrium_sp_BL8_18S_ribosomal_RNA_gene_partial_sequence
FJ821489_1_Thraustochytrium_sp_BL13_18S_ribosomal_RNA_gene_partial_sequence
FJ821490_1_Thraustochytrium_sp_BL6_18S_ribosomal_RNA_gene_partial_sequence
FJ821491_1_Thraustochytrium_sp_BL9_18S_ribosomal_RNA_gene_partial_sequence
FJ821492_1_Thraustochytrium_sp_BL14_18S_ribosomal_RNA_gene_partial_sequence
FJ821493_1_Thraustochytrium_sp_HK1_18S_ribosomal_RNA_gene_partial_sequence
FJ821494_1_Thraustochytrium_sp_HK8_18S_ribosomal_RNA_gene_partial_sequence
FJ821495_1_Thraustochytrium_sp_HK8a_18S_ribosomal_RNA_gene_partial_sequence
FJ821496_1_Thraustochytrium_sp_KL2_18S_ribosomal_RNA_gene_partial_sequence
FJ821497_1_Thraustochytrium_sp_KL2a_18S_ribosomal_RNA_gene_partial_sequence
FJ821498_1_Thraustochytrium_sp_KL1_18S_ribosomal_RNA_gene_partial_sequence
FJ821499_1_Thraustochytrium_sp_HK5_18S_ribosomal_RNA_gene_partial_sequence
FJ821500_1_Thraustochytrium_sp_HK10_18S_ribosomal_RNA_gene_partial_sequence
FR875308_2_Labyrinthula_zosterae_partial_18S_rRNA_gene_clone_LA79
FR875311_2_Labyrinthula_zosterae_partial_18S_rRNA_gene_clone_san18c
FR875335_2_Labyrinthula_zosterae_partial_18S_rRNA_gene_clone_Lem01
FR875355_2_Labyrinthula_sp_ACB-2011a_partial_18S_rRNA_gene_clone_San25
FR875356_2_Labyrinthula_sp_ACB-2011a_partial_18S_rRNA_gene_clone_Syp17b
FR875359_2_Labyrinthula_sp_ACB-2011b_partial_18S_rRNA_gene_clone_Sva13
FR875360_2_Labyrinthula_sp_ACB-2011b_partial_18S_rRNA_gene_clone_SVA05a
FR875362_2_Labyrinthula_sp_ACB-2011b_partial_18S_rRNA_gene_clone_Sva08
GQ354272_1_Oblongichytrium_sp_PBS03_18S_ribosomal_RNA_gene_partial_sequence
GU933120_1_Thraustochytrium_aureum_18S_ribosomal_RNA_gene_partial_sequence
HM042904_2_Schizochytrium_limacinum_isolate_OUC88_18S_ribosomal_RNA_gene_partial_sequence
HM042905_2_Schizochytrium_limacinum_isolate_OUC101_18S_ribosomal_RNA_gene_partial_sequence
HM042906_2_Schizochytrium_limacinum_isolate_OUC109_18S_ribosomal_RNA_gene_partial_sequence
HM042907_2_Schizochytrium_limacinum_isolate_OUC166_18S_ribosomal_RNA_gene_partial_sequence
HM042908_2_Schizochytrium_limacinum_isolate_OUC168_18S_ribosomal_RNA_gene_partial_sequence
HM042909_2_Schizochytrium_limacinum_isolate_OUC169_18S_ribosomal_RNA_gene_partial_sequence
HM042910_2_Schizochytrium_limacinum_isolate_OUC174_18S_ribosomal_RNA_gene_partial_sequence
HM042911_2_Schizochytrium_limacinum_isolate_OUC175_18S_ribosomal_RNA_gene_partial_sequence
HM042912_2_Schizochytrium_limacinum_isolate_OUC191_18S_ribosomal_RNA_gene_partial_sequence
HM042913_2_Schizochytrium_limacinum_isolate_OUC192_18S_ribosomal_RNA_gene_partial_sequence
HM042914_2_Schizochytrium_limacinum_isolate_OUC196_18S_ribosomal_RNA_gene_partial_sequence
HM126528_1_Aurantiochytrium_sp_KRS101_18S_ribosomal_RNA_gene_partial_sequence
HQ228948_1_Oblongichytrium_sp_BAFCcult_3519_18S_ribosomal_RNA_gene_partial_sequence
HQ228950_1_Ulkenia_aff_visurgensis_BAFCcult_3112_18S_ribosomal_RNA_gene_partial_sequence
HQ228951_1_Ulkenia_aff_radiata_BAFCcult_3113_18S_ribosomal_RNA_gene_partial_sequence
HQ228952_1_Ulkenia_aff_visurgensis_BAFCcult_3516_18S_ribosomal_RNA_gene_partial_sequence
HQ228953_1_Thraustochytrium_aff_striatum_BAFCcult_3522_18S_ribosomal_RNA_gene_partial_sequence
HQ228954_1_Ulkenia_aff_visurgensis_BAFCcult_3524_18S_ribosomal_RNA_gene_partial_sequence
HQ228955_1_Thraustochytrium_aff_aureum_BAFCcult_3526_18S_ribosomal_RNA_gene_partial_sequence
HQ228956_1_Thraustochytrium_aff_striatum_BAFCcult_3527_18S_ribosomal_RNA_gene_partial_sequence
HQ228957_1_Thraustochytrium_aff_aureum_BAFCcult_3528_18S_ribosomal_RNA_gene_partial_sequence
HQ228958_1_Ulkenia_aff_visurgensis_BAFCcult_3529_18S_ribosomal_RNA_gene_partial_sequence
HQ228959_1_Ulkenia_aff_visurgensis_BAFCcult_3530_18S_ribosomal_RNA_gene_partial_sequence
HQ228960_1_Ulkenia_aff_visurgensis_BAFCcult_3531_18S_ribosomal_RNA_gene_partial_sequence
HQ228961_1_Ulkenia_aff_visurgensis_BAFCcult_3484_18S_ribosomal_RNA_gene_partial_sequence
HQ228962_1_Thraustochytrium_aff_kinnei_BAFCcult_3485_18S_ribosomal_RNA_gene_partial_sequence
HQ228963_1_Thraustochytrium_aff_kinnei_BAFCcult_3489_18S_ribosomal_RNA_gene_partial_sequence
HQ228964_1_Thraustochytrium_aff_kinnei_BAFCcult_3490_18S_ribosomal_RNA_gene_partial_sequence
HQ228965_1_Thraustochytrium_aff_kinnei_BAFCcult_3494_18S_ribosomal_RNA_gene_partial_sequence
HQ228966_1_Thraustochytrium_aff_kinnei_BAFCcult_3495_18S_ribosomal_RNA_gene_partial_sequence
HQ228967_1_Thraustochytrium_aff_kinnei_BAFCcult_3497_18S_ribosomal_RNA_gene_partial_sequence
HQ228968_1_Thraustochytrium_aff_striatum_BAFCcult_3499_18S_ribosomal_RNA_gene_partial_sequence
HQ228969_1_Schizochytrium_sp_BAFCcult_3502_18S_ribosomal_RNA_gene_partial_sequence
HQ228970_1_Thraustochytrium_aff_kinnei_BAFCcult_3503_18S_ribosomal_RNA_gene_partial_sequence
HQ228971_1_Schizochytrium_sp_BAFCcult_3511_18S_ribosomal_RNA_gene_partial_sequence
HQ228972_1_Thraustochytrium_sp_BAFCcult_3512_18S_ribosomal_RNA_gene_partial_sequence
HQ228973_1_Thraustochytrium_aff_striatum_BAFCcult_3515_18S_ribosomal_RNA_gene_partial_sequence
HQ228974_1_Thraustochytrium_aff_kinnei_BAFCcult_3507_18S_ribosomal_RNA_gene_partial_sequence
HQ228975_1_Thraustochytrium_aff_striatum_BAFCcult_3506_18S_ribosomal_RNA_gene_partial_sequence
HQ228976_1_Ulkenia_aff_radiata_BAFCcult_3111_18S_ribosomal_RNA_gene_partial_sequence
HQ228977_1_Parietichytrium_sp_BAFCcult_3109_18S_ribosomal_RNA_gene_partial_sequence
HQ228978_1_Ulkenia_aff_radiata_BAFCcult_3110_18S_ribosomal_RNA_gene_partial_sequence
HQ228979_1_Ulkenia_aff_visurgensis_BAFCcult_3540_18S_ribosomal_RNA_gene_partial_sequence
HQ228980_1_Ulkenia_aff_visurgensis_BAFCcult_3541_18S_ribosomal_RNA_gene_partial_sequence
HQ228981_1_Thraustochytrium_aff_aureum_BAFCcult_3543_18S_ribosomal_RNA_gene_partial_sequence
HQ228982_1_Ulkenia_aff_visurgensis_BAFCcult_3544_18S_ribosomal_RNA_gene_partial_sequence
HQ228983_1_Thraustochytrium_aff_kinnei_BAFCcult_3509_18S_ribosomal_RNA_gene_partial_sequence
HQ228984_1_Aurantiochytrium_sp_BAFCcult_3532_18S_ribosomal_RNA_gene_partial_sequence
HQ228985_1_Aurantiochytrium_sp_BAFCcult_3535_18S_ribosomal_RNA_gene_partial_sequence
HQ228986_1_Aurantiochytrium_sp_BAFCcult_3536_18S_ribosomal_RNA_gene_partial_sequence
HQ228987_1_Aurantiochytrium_sp_BAFCcult_3537_18S_ribosomal_RNA_gene_partial_sequence
HQ228988_1_Aurantiochytrium_sp_BAFCcult_3539_18S_ribosomal_RNA_gene_partial_sequence
HQ228989_1_Aurantiochytrium_sp_BAFCcult_3538_18S_ribosomal_RNA_gene_partial_sequence
JN180127_1_Thraustochytrium_sp_LLF1b_small_subunit_ribosomal_RNA_gene_partial_sequence
JN986842_1_Aurantiochytrium_limacinum_isolate_SL1101_18S_ribosomal_RNA_gene_partial_sequence
JQ898299_1_Aurantiochytrium_sp_WZ146_18S_ribosomal_RNA_gene_partial_sequence
JQ982488_1_Aurantiochytrium_sp_ST-2012_clone_BJ11_18S_ribosomal_RNA_gene_partial_sequence
JQ982489_1_Aurantiochytrium_sp_ST-2012_clone_BJ21_18S_ribosomal_RNA_gene_partial_sequence
JQ982490_1_Aurantiochytrium_sp_ST-2012_clone_BJ51_18S_ribosomal_RNA_gene_partial_sequence
JQ982491_1_Aurantiochytrium_sp_ST-2012_clone_BJ61_18S_ribosomal_RNA_gene_partial_sequence
JQ982492_1_Aurantiochytrium_sp_ST-2012_clone_PN123_18S_ribosomal_RNA_gene_partial_sequence
JQ982493_1_Aurantiochytrium_sp_ST-2012_clone_PN152_18S_ribosomal_RNA_gene_partial_sequence
JX457319_2_Thraustochytriidae_sp_KB8_18S_ribosomal_RNA_gene_partial_sequence
JX481078_1_Thraustochytriidae_sp_KB9/KB16_18S_ribosomal_RNA_gene_partial_sequence
JX993839_1_Thraustochytrium_sp_AMCQS5-3_18S_ribosomal_RNA_gene_partial_sequence
JX993840_1_Thraustochytrium_sp_AMCQS5-4_18S_ribosomal_RNA_gene_partial_sequence
KF500513_1_Schizochytrium_sp_SW1_18S_ribosomal_RNA_gene_partial_sequence
KF709393_1_Thraustochytrium_kinnei_18S_ribosomal_RNA_gene_partial_sequence
KJ938302_1_Aurantiochytrium_sp_TA4_18S_ribosomal_RNA_gene_partial_sequence
KM023687_1_Aurantiochytrium_sp_TF21_18S_ribosomal_RNA_gene_partial_sequence
KM023688_1_Aurantiochytrium_sp_TF22_18S_ribosomal_RNA_gene_partial_sequence
KM023689_1_Aurantiochytrium_sp_TF23_18S_ribosomal_RNA_gene_partial_sequence
KM023690_1_Aurantiochytrium_sp_TF24_18S_ribosomal_RNA_gene_partial_sequence
KM023693_1_Aurantiochytrium_sp_TF49_18S_ribosomal_RNA_gene_partial_sequence
KM023694_1_Aurantiochytrium_sp_TF80_18S_ribosomal_RNA_gene_partial_sequence
KM023695_1_Aurantiochytrium_sp_TF81_18S_ribosomal_RNA_gene_partial_sequence
KM023696_1_Aurantiochytrium_sp_TF83_18S_ribosomal_RNA_gene_partial_sequence
KM023697_1_Aurantiochytrium_sp_TF84_18S_ribosomal_RNA_gene_partial_sequence
KM023698_1_Aurantiochytrium_sp_TF85_18S_ribosomal_RNA_gene_partial_sequence
KM023699_1_Aurantiochytrium_sp_TF86_18S_ribosomal_RNA_gene_partial_sequence
KM023700_1_Aurantiochytrium_sp_TF88_18S_ribosomal_RNA_gene_partial_sequence
KM023701_1_Aurantiochytrium_sp_TF89_18S_ribosomal_RNA_gene_partial_sequence
KM023702_1_Aurantiochytrium_sp_TF91_18S_ribosomal_RNA_gene_partial_sequence
KM023703_1_Aurantiochytrium_sp_TF92_18S_ribosomal_RNA_gene_partial_sequence
KM023704_1_Aurantiochytrium_sp_TF93_18S_ribosomal_RNA_gene_partial_sequence
KM023705_1_Aurantiochytrium_sp_TF94_18S_ribosomal_RNA_gene_partial_sequence
KM023706_1_Parietichytrium_sp_TF76_18S_ribosomal_RNA_gene_partial_sequence
KM023707_1_Parietichytrium_sp_TF77_18S_ribosomal_RNA_gene_partial_sequence
KM023708_1_Parietichytrium_sp_TF79_18S_ribosomal_RNA_gene_partial_sequence
KM023709_1_Aurantiochytrium_sp_TF32_18S_ribosomal_RNA_gene_partial_sequence
KM023710_1_Aurantiochytrium_sp_TF34_18S_ribosomal_RNA_gene_partial_sequence
KM023711_1_Aurantiochytrium_sp_TF59_18S_ribosomal_RNA_gene_partial_sequence
KM023712_1_Aurantiochytrium_sp_TF74_18S_ribosomal_RNA_gene_partial_sequence
KM023713_1_Aurantiochytrium_sp_TF82_18S_ribosomal_RNA_gene_partial_sequence
KM190864_1_Thraustochytriidae_sp_NK1_18S_ribosomal_RNA_gene_partial_sequence
KM196563_1_Thraustochytriidae_sp_NK58_18S_ribosomal_RNA_gene_partial_sequence
KM213081_1_Thraustochytriidae_sp_NK54_18S_ribosomal_RNA_gene_partial_sequence
KM233917_1_Thraustochytriidae_sp_NK40_18S_ribosomal_RNA_gene_partial_sequence
KM245569_1_Schizochytrium_sp_LU310_18S_ribosomal_RNA_gene_partial_sequence
KM374684_1_Oblongichytrium_sp_EMRG502_18S_ribosomal_RNA_gene_partial_sequence
KM374685_1_Ulkenia_sp_EMRG503_18S_ribosomal_RNA_gene_partial_sequence
KM374686_1_Thraustochytrium_sp_EMRG544_18S_ribosomal_RNA_gene_partial_sequence
KM374687_1_Thraustochytrium_sp_EMRG545_18S_ribosomal_RNA_gene_partial_sequence
KM374688_1_Thraustochytrium_sp_EMRG510_18S_ribosomal_RNA_gene_partial_sequence
KM374689_1_Thraustochytrium_sp_EMRG515_18S_ribosomal_RNA_gene_partial_sequence
KM374690_1_Thraustochytrium_sp_EMRG516_18S_ribosomal_RNA_gene_partial_sequence
KM374691_1_Thraustochytrium_sp_EMRG517_18S_ribosomal_RNA_gene_partial_sequence
KM374692_1_Thraustochytrium_sp_EMRG518_18S_ribosomal_RNA_gene_partial_sequence
KM374693_1_Thraustochytrium_sp_EMRG519_18S_ribosomal_RNA_gene_partial_sequence
KM374694_1_Thraustochytrium_sp_EMRG521_18S_ribosomal_RNA_gene_partial_sequence
KM374695_1_Aurantiochytrium_sp_EMRG522_18S_ribosomal_RNA_gene_partial_sequence
KM374696_1_Thraustochytrium_sp_EMRG523_18S_ribosomal_RNA_gene_partial_sequence
KM374697_1_Thraustochytrium_sp_EMRG525_18S_ribosomal_RNA_gene_partial_sequence
KM374698_1_Thraustochytrium_sp_EMRG546_18S_ribosomal_RNA_gene_partial_sequence
KM374699_1_Thraustochytrium_sp_EMRG528_18S_ribosomal_RNA_gene_partial_sequence
KM402873_1_Thraustochytriidae_sp_KB_39_18S_ribosomal_RNA_gene_partial_sequence
KM595077_1_Thraustochytriidae_sp_NK74_18S_ribosomal_RNA_gene_partial_sequence
KP743980_1_Aurantiochytrium_sp_YLH70_18S_ribosomal_RNA_gene_partial_sequence
KP792759_1_Aurantiochytrium_sp_Ch25_18S_ribosomal_RNA_gene_partial_sequence
KR091914_1_Aurantiochytrium_sp_qe-4_18S_ribosomal_RNA_gene_partial_sequence
KT598546_1_Thraustochytrium_aureum_18S_ribosomal_RNA_gene_partial_sequence
KT716334_1_Thraustochytrium_kinnei_18S_ribosomal_RNA_gene_partial_sequence
KT716336_1_Thraustochytrium_sp_KK-2016_isolate_TSKK6_18S_ribosomal_RNA_gene_partial_sequence
KT901794_1_Aplanochytrium_sp_APKK3_18S_ribosomal_RNA_gene_partial_sequence
KU559371_1_Labyrinthula_sp_isolate_8b-TT_18S_ribosomal_RNA_gene_partial_sequence
KU559372_1_Labyrinthula_zosterae_isolate_316b-ZM_18S_ribosomal_RNA_gene_partial_sequence
KU559373_1_Labyrinthula_sp_isolate_178b3-ZC_18S_ribosomal_RNA_gene_partial_sequence
KU559374_1_Labyrinthula_sp_isolate_18b-CN_18S_ribosomal_RNA_gene_partial_sequence
KU559375_1_Labyrinthula_sp_isolate_302b9-PO_18S_ribosomal_RNA_gene_partial_sequence
KU559376_1_Labyrinthula_zosterae_isolate_4b-ZM_18S_ribosomal_RNA_gene_partial_sequence
KU559377_1_Labyrinthula_zosterae_isolate_95w1-ZM_18S_ribosomal_RNA_gene_partial_sequence
KU559378_1_Labyrinthula_sp_isolate_158b1-HW_18S_ribosomal_RNA_gene_partial_sequence
KU559379_1_Labyrinthula_sp_isolate_215b-ZM_18S_ribosomal_RNA_gene_partial_sequence
KU728174_1_Sorodiplophrys_stercorea_isolate_MF12_18S_ribosomal_RNA_gene_partial_sequence
KU728175_1_Sorodiplophrys_stercorea_isolate_LS14_18S_ribosomal_RNA_gene_partial_sequence
KU728176_1_Sorodiplophrys_stercorea_isolate_MF14_18S_ribosomal_RNA_gene_partial_sequence
KU728177_1_Sorodiplophrys_stercorea_isolate_RFF15_18S_ribosomal_RNA_gene_partial_sequence
KX160006_1_Stellarchytrium_dubum_18S_ribosomal_RNA_gene_partial_sequence
KX160007_1_Aplanochytrium_blankum_18S_ribosomal_RNA_gene_partial_sequence
KX379459_1_Schizochytrium_sp_SH104_18S_ribosomal_RNA_gene_partial_sequence
KX430103_1_Thraustochytrium_kinnei_clone_St4_18S_ribosomal_RNA_gene_partial_sequence
KX430104_1_Thraustochytrium_kinnei_clone_St7_18S_ribosomal_RNA_gene_partial_sequence
KX430105_1_Sicyoidochytrium_minutum_clone_St10_18S_ribosomal_RNA_gene_partial_sequence
KX430107_1_Sicyoidochytrium_minutum_clone_St36_18S_ribosomal_RNA_gene_partial_sequence
KX965675_1_Mucochytrium_quahogii_isolate_NY-PB-070348D_clone_1_small_subunit_ribosomal_RNA_gene_partial_sequence
KX965676_1_Mucochytrium_quahogii_isolate_NY-PB-070348D_clone_2_small_subunit_ribosomal_RNA_gene_partial_sequence
KX965677_1_Mucochytrium_quahogii_isolate_NY-PB-070348D_clone_3_small_subunit_ribosomal_RNA_gene_partial_sequence
KX965678_1_Mucochytrium_quahogii_isolate_NY-PB-070348D_clone_4_small_subunit_ribosomal_RNA_gene_partial_sequence
KX965681_1_Mucochytrium_quahogii_isolate_VAOPC3404A1_clone_2_small_subunit_ribosomal_RNA_gene_partial_sequence
KY417090_1_Aurantiochytrium_sp_strain_WZYU011_small_subunit_ribosomal_RNA_gene_partial_sequence
KY979988_1_Oblongichytrium_sp_isolate_NY13S_44_small_subunit_ribosomal_RNA_gene_partial_sequence
KY979998_1_Oblongichytrium_sp_isolate_NY13S_91_small_subunit_ribosomal_RNA_gene_partial_sequence
KY980005_1_Oblongichytrium_sp_isolate_NY13S_108_small_subunit_ribosomal_RNA_gene_partial_sequence
KY980008_1_Oblongichytrium_sp_isolate_NY13S_113_small_subunit_ribosomal_RNA_gene_partial_sequence
KY980015_1_Oblongichytrium_sp_isolate_NY13S_134_small_subunit_ribosomal_RNA_gene_partial_sequence
KY980017_1_Oblongichytrium_sp_isolate_NY13S_136_small_subunit_ribosomal_RNA_gene_partial_sequence
KY980019_1_Oblongichytrium_sp_isolate_NY13S_141_small_subunit_ribosomal_RNA_gene_partial_sequence
KY980023_1_Oblongichytrium_sp_isolate_NY13S_147_small_subunit_ribosomal_RNA_gene_partial_sequence
KY980026_1_Oblongichytrium_sp_isolate_NY13S_152_small_subunit_ribosomal_RNA_gene_partial_sequence
KY980037_1_Oblongichytrium_sp_isolate_NY13S_172_small_subunit_ribosomal_RNA_gene_partial_sequence
KY980042_1_Oblongichytrium_sp_isolate_NY13S_181_small_subunit_ribosomal_RNA_gene_partial_sequence
KY980048_1_Oblongichytrium_sp_isolate_NY13S_191_small_subunit_ribosomal_RNA_gene_partial_sequence
KY980057_1_Oblongichytrium_sp_isolate_NY13S_201_small_subunit_ribosomal_RNA_gene_partial_sequence
KY980068_1_Aplanochytrium_stocchinoi_isolate_BH41_13_small_subunit_ribosomal_RNA_gene_partial_sequence
KY980090_1_Aplanochytrium_stocchinoi_isolate_BH41_43_small_subunit_ribosomal_RNA_gene_partial_sequence
KY980130_1_Aplanochytrium_stocchinoi_isolate_BH41_100_small_subunit_ribosomal_RNA_gene_partial_sequence
KY980176_1_Oblongichytrium_sp_isolate_BH46_25_small_subunit_ribosomal_RNA_gene_partial_sequence
KY980183_1_Oblongichytrium_sp_isolate_BH46_36_small_subunit_ribosomal_RNA_gene_partial_sequence
KY980255_1_Oblongichytrium_sp_isolate_BH56_21_small_subunit_ribosomal_RNA_gene_partial_sequence
KY980267_1_Oblongichytrium_sp_isolate_BH56_83_small_subunit_ribosomal_RNA_gene_partial_sequence
KY980278_1_Oblongichytrium_sp_isolate_BH56_121_small_subunit_ribosomal_RNA_gene_partial_sequence
KY980283_1_Oblongichytrium_sp_isolate_BH56_142_small_subunit_ribosomal_RNA_gene_partial_sequence
KY980294_1_Oblongichytrium_sp_isolate_BH56_162_small_subunit_ribosomal_RNA_gene_partial_sequence
KY980295_1_Oblongichytrium_sp_isolate_BH56_164_small_subunit_ribosomal_RNA_gene_partial_sequence
KY980306_1_Oblongichytrium_sp_isolate_BH56_186_small_subunit_ribosomal_RNA_gene_partial_sequence
KY980318_1_Oblongichytrium_sp_isolate_BH56_206_small_subunit_ribosomal_RNA_gene_partial_sequence
KY980320_1_Oblongichytrium_sp_isolate_BH56_211_small_subunit_ribosomal_RNA_gene_partial_sequence
KY980330_1_Oblongichytrium_sp_isolate_BH56_227_small_subunit_ribosomal_RNA_gene_partial_sequence
KY980359_1_Oblongichytrium_sp_isolate_BH65_64_small_subunit_ribosomal_RNA_gene_partial_sequence
KY980392_1_Oblongichytrium_sp_isolate_BH65_124_small_subunit_ribosomal_RNA_gene_partial_sequence
LC171446_1_Monorhizochytrium_globosum_NBRC_112723_gene_for_18S_ribosomal_RNA_partial_sequence
LC171447_1_Monorhizochytrium_globosum_NBRC_112724_gene_for_18S_ribosomal_RNA_partial_sequence
LC171448_1_Monorhizochytrium_globosum_NBRC_112725_gene_for_18S_ribosomal_RNA_partial_sequence
LC194229_1_Thraustochytrium_kinnei_NBRC_112726_gene_for_18S_ribosomal_RNA_partial_sequence
LC194230_1_Thraustochytrium_kinnei_NBRC_112727_gene_for_18S_ribosomal_RNA_partial_sequence
LC194231_1_Oblongichytrium_sp_NBRC_112728_gene_for_18S_ribosomal_RNA_partial_sequence
LC194232_1_Oblongichytrium_sp_NBRC_112729_gene_for_18S_ribosomal_RNA_partial_sequence
LC383469_1_Aurantiochytrium_sp_mh1915_gene_for_18S_ribosomal_RNA_partial_sequence
LM653283_1_Aplanochytrium_sp_ANT10_3_partial_18S_rRNA_gene_isolate_on_ANT10_3
MF766427_1_Aurantiochytrium_sp_strain_CCAP_4062/3_small_subunit_ribosomal_RNA_gene_partial_sequence
MF872127_1_Labyrinthula_sp_isolate_DP1_Zm_F_18S_ribosomal_RNA_gene_partial_sequence
MF872129_1_Labyrinthula_sp_isolate_SR_Hn_A_18S_ribosomal_RNA_gene_partial_sequence
MF872131_1_Labyrinthula_sp_isolate_SR_Zm_C2_18S_ribosomal_RNA_gene_partial_sequence
MF872132_1_Labyrinthula_sp_isolate_DP2_Pa_E_18S_ribosomal_RNA_gene_partial_sequence
MF872133_1_Labyrinthula_sp_isolate_SR_Aa_A_18S_ribosomal_RNA_gene_partial_sequence
MF872134_1_Labyrinthula_sp_isolate_SR_Ha_C_18S_ribosomal_RNA_gene_partial_sequence
MF872135_1_Labyrinthula_sp_isolate_L1_18S_ribosomal_RNA_gene_partial_sequence
MF872136_1_Labyrinthula_sp_isolate_L11_18S_ribosomal_RNA_gene_partial_sequence
MF872137_1_Labyrinthula_sp_isolate_L4_18S_ribosomal_RNA_gene_partial_sequence
MF872138_1_Labyrinthula_sp_isolate_L7_18S_ribosomal_RNA_gene_partial_sequence
MF872139_1_Labyrinthula_sp_isolate_Ln1_18S_ribosomal_RNA_gene_partial_sequence
MF872140_1_Labyrinthula_sp_isolate_Ln11_18S_ribosomal_RNA_gene_partial_sequence
MF872141_1_Labyrinthula_sp_isolate_Ln12_18S_ribosomal_RNA_gene_partial_sequence
MF872142_1_Labyrinthula_sp_isolate_Ln15_18S_ribosomal_RNA_gene_partial_sequence
MF872144_1_Labyrinthula_sp_isolate_Ln23_18S_ribosomal_RNA_gene_partial_sequence
MF872145_1_Labyrinthula_sp_isolate_Ln5_18S_ribosomal_RNA_gene_partial_sequence
MF872146_1_Labyrinthula_sp_isolate_Ln8_18S_ribosomal_RNA_gene_partial_sequence
MF872147_1_Labyrinthula_sp_isolate_Ln9_18S_ribosomal_RNA_gene_partial_sequence
MF872148_1_Labyrinthula_sp_isolate_Ln2_18S_ribosomal_RNA_gene_partial_sequence
MG001449_1_Schizochytrium_sp_strain_SH103_18S_ribosomal_RNA_gene_partial_sequence
MG099001_1_Labyrinthulochytrium_arktikum_small_subunit_ribosomal_RNA_gene_partial_sequence
MH059480_1_Aurantiochytrium_sp_CMFRIMBTDJMVL1_isolate_JMVL1_small_subunit_ribosomal_RNA_gene_partial_sequence
MH059481_1_Aurantiochytrium_sp_CMFRIMBTDJMVL2_isolate_JMVL2_small_subunit_ribosomal_RNA_gene_partial_sequence
MH059482_1_Aurantiochytrium_sp_CMFRIMBTDJMVL5_isolate_JMVL5_small_subunit_ribosomal_RNA_gene_and_internal_transcribed_spacer_1_partial_sequence
MH059483_1_Aurantiochytrium_sp_CMFRIMBTDJMVL6_isolate_JMVL6_small_subunit_ribosomal_RNA_gene_and_internal_transcribed_spacer_1_partial_sequence
MH059484_1_Aurantiochytrium_sp_CMFRIMBTDJMVL7_isolate_JMVL7_small_subunit_ribosomal_RNA_gene_partial_sequence
MH059485_1_Aurantiochytrium_sp_CMFRIMBTDJMVL8_isolate_JMVL8_small_subunit_ribosomal_RNA_gene_partial_sequence
MH059487_1_Aurantiochytrium_sp_CMFRIMBTDJMVL10_isolate_JMVL10_small_subunit_ribosomal_RNA_gene_and_internal_transcribed_spacer_1_partial_sequence
MH059488_1_Aurantiochytrium_sp_CMFRIMBTDJMVL11_isolate_JMVL11_small_subunit_ribosomal_RNA_gene_and_internal_transcribed_spacer_1_partial_sequence
MH319310_1_Aurantiochytrium_acetophilum_voucher_pCR18S-HS399A_2_small_subunit_ribosomal_RNA_gene_and_internal_transcribed_spacer_1_partial_sequence
MH319311_1_Aurantiochytrium_acetophilum_voucher_pCR18S-HS399B_2_small_subunit_ribosomal_RNA_gene_and_internal_transcribed_spacer_1_partial_sequence
MH319312_1_Aurantiochytrium_acetophilum_voucher_pCR18S-HS399C_small_subunit_ribosomal_RNA_gene_and_internal_transcribed_spacer_1_partial_sequence
MH319313_1_Aurantiochytrium_acetophilum_voucher_pCR18S-HS399E_small_subunit_ribosomal_RNA_gene_and_internal_transcribed_spacer_1_partial_sequence
MH319314_1_Aurantiochytrium_acetophilum_voucher_pCR18S-HS399LA_small_subunit_ribosomal_RNA_gene_and_internal_transcribed_spacer_1_partial_sequence
MH319316_1_Aurantiochytrium_acetophilum_voucher_pCR18S-HS399T1_small_subunit_ribosomal_RNA_gene_and_internal_transcribed_spacer_1_partial_sequence
MH319317_1_Aurantiochytrium_acetophilum_voucher_pCR18S-HS399T2_small_subunit_ribosomal_RNA_gene_and_internal_transcribed_spacer_1_partial_sequence
MH319318_1_Aurantiochytrium_acetophilum_voucher_pCR18S-HS399T3_small_subunit_ribosomal_RNA_gene_and_internal_transcribed_spacer_1_partial_sequence
MH319319_1_Aurantiochytrium_acetophilum_voucher_pCR18S-HS399T4_small_subunit_ribosomal_RNA_gene_and_internal_transcribed_spacer_1_partial_sequence
MH319321_1_Aurantiochytrium_acetophilum_voucher_pCR18S-HS399T6_2_small_subunit_ribosomal_RNA_gene_and_internal_transcribed_spacer_1_partial_sequence
MH319322_1_Aurantiochytrium_acetophilum_voucher_pCR18S-HS399T7_small_subunit_ribosomal_RNA_gene_and_internal_transcribed_spacer_1_partial_sequence
MH319323_1_Aurantiochytrium_acetophilum_voucher_pCR18S-HS399T8_small_subunit_ribosomal_RNA_gene_and_internal_transcribed_spacer_1_partial_sequence
MH319324_1_Aurantiochytrium_acetophilum_voucher_pCR18S-HS399T9_2_small_subunit_ribosomal_RNA_gene_and_internal_transcribed_spacer_1_partial_sequence
MH319325_1_Aurantiochytrium_acetophilum_voucher_pCR18S-HS399T11_2_2_small_subunit_ribosomal_RNA_gene_and_internal_transcribed_spacer_1_partial_sequence
MH319326_1_Aurantiochytrium_acetophilum_voucher_pCR18S-HS399T12_2_2_small_subunit_ribosomal_RNA_gene_and_internal_transcribed_spacer_1_partial_sequence
MH319327_1_Aurantiochytrium_acetophilum_voucher_pCR18S-HS399T13_2_2_small_subunit_ribosomal_RNA_gene_and_internal_transcribed_spacer_1_partial_sequence
MH319328_1_Aurantiochytrium_acetophilum_voucher_pCR18S-HS399T14_2_small_subunit_ribosomal_RNA_gene_and_internal_transcribed_spacer_1_partial_sequence
MH319329_1_Aurantiochytrium_acetophilum_voucher_pCR18S-HS399T15_2_2_small_subunit_ribosomal_RNA_gene_and_internal_transcribed_spacer_1_partial_sequence
MH319330_1_Aurantiochytrium_acetophilum_voucher_pCR18S-HS399T16_2_2_small_subunit_ribosomal_RNA_gene_and_internal_transcribed_spacer_1_partial_sequence
MH319331_1_Aurantiochytrium_acetophilum_voucher_pCR18S-HS399T17_2_2_small_subunit_ribosomal_RNA_gene_and_internal_transcribed_spacer_1_partial_sequence
MH319332_1_Aurantiochytrium_acetophilum_voucher_pCR18S-HS399T18_2_2_small_subunit_ribosomal_RNA_gene_and_internal_transcribed_spacer_1_partial_sequence
MH319333_1_Aurantiochytrium_acetophilum_voucher_pCR18S-HS399T19_2_2_small_subunit_ribosomal_RNA_gene_and_internal_transcribed_spacer_1_partial_sequence
MH319334_1_Aurantiochytrium_acetophilum_voucher_pCR18S-HS399T20_2_2_small_subunit_ribosomal_RNA_gene_and_internal_transcribed_spacer_1_partial_sequence
MH319335_1_Aurantiochytrium_acetophilum_voucher_pCR18S-HS399T21_2_2_small_subunit_ribosomal_RNA_gene_and_internal_transcribed_spacer_1_partial_sequence
MH319336_1_Aurantiochytrium_acetophilum_voucher_pCR18S-HS399T22_2_2_small_subunit_ribosomal_RNA_gene_and_internal_transcribed_spacer_1_partial_sequence
MH319337_1_Aurantiochytrium_acetophilum_voucher_pCR18S-HS399T23_2_2_small_subunit_ribosomal_RNA_gene_and_internal_transcribed_spacer_1_partial_sequence
MH319338_1_Aurantiochytrium_acetophilum_voucher_pCR18S-HS399T24_2_2_small_subunit_ribosomal_RNA_gene_and_internal_transcribed_spacer_1_partial_sequence
MH349018_1_Botryochytrium_sp_strain_MBT01_small_subunit_ribosomal_RNA_gene_partial_sequence
MH488966_1_Aurantiochytrium_sp_strain_MBT18_small_subunit_ribosomal_RNA_gene_partial_sequence
MH488968_2_Aurantiochytrium_sp_strain_MBT27_small_subunit_ribosomal_RNA_gene_partial_sequence
MH595608_1_Aurantiochytrium_sp_strain_MBT02A_small_subunit_ribosomal_RNA_gene_partial_sequence
MH595609_1_Aurantiochytrium_sp_strain_MBT02B_small_subunit_ribosomal_RNA_gene_partial_sequence
MH595610_1_Aurantiochytrium_sp_strain_MBT03A_small_subunit_ribosomal_RNA_gene_partial_sequence
MH595611_1_Aurantiochytrium_sp_strain_MBT03B_small_subunit_ribosomal_RNA_gene_partial_sequence
MK108004_1_Thraustochytriaceae_sp_strain_CJ1_small_subunit_ribosomal_RNA_gene_partial_sequence
MK108005_1_Thraustochytriaceae_sp_strain_Asp4_small_subunit_ribosomal_RNA_gene_partial_sequence
MK108007_1_Thraustochytriaceae_sp_strain_Ap45_small_subunit_ribosomal_RNA_gene_partial_sequence
MK265698_1_Schizochytrium_sp_isolate_ABC101_18S_small_subunit_ribosomal_RNA_gene_partial_sequence
MK547272_1_Aurantiochytrium_sp_isolate_ICTFD5_small_subunit_ribosomal_RNA_gene_partial_sequence
MK615597_1_Botryochytrium_sp_strain_MBT08_clone_1_small_subunit_ribosomal_RNA_gene_partial_sequence
MK615598_1_Thraustochytrium_sp_strain_MBT12_clone_5_small_subunit_ribosomal_RNA_gene_partial_sequence
MK615599_1_Thraustochytrium_sp_strain_MBT12_clone_14_small_subunit_ribosomal_RNA_gene_partial_sequence
MN382127_1_Phycophthorum_isakeiti_isolate_BTH-2019a_small_subunit_ribosomal_RNA_gene_partial_sequence
MT232522_1_Thraustochytriaceae_sp_isolate_x2_small_subunit_ribosomal_RNA_gene_partial_sequence
MT906354_1_Aurantiochytrium_sp_strain_SY-25_small_subunit_ribosomal_RNA_gene_partial_sequence
MZ265810_1_Aurantiochytrium_mangrovei_strain_TB17_small_subunit_ribosomal_RNA_gene_partial_sequence
MZ306191_1_Aurantiochytrium_sp_strain_AL01_small_subunit_ribosomal_RNA_gene_partial_sequence
MZ306192_1_Aurantiochytrium_sp_strain_AL03_small_subunit_ribosomal_RNA_gene_partial_sequence
MZ306193_1_Aurantiochytrium_sp_strain_AL07_small_subunit_ribosomal_RNA_gene_partial_sequence
MZ306194_1_Aurantiochytrium_sp_strain_AL08_small_subunit_ribosomal_RNA_gene_partial_sequence
MZ306195_1_Aurantiochytrium_sp_strain_AL09_small_subunit_ribosomal_RNA_gene_partial_sequence
MZ306196_1_Aurantiochytrium_sp_strain_AL10_small_subunit_ribosomal_RNA_gene_partial_sequence
MZ306197_1_Aurantiochytrium_sp_strain_AL11_small_subunit_ribosomal_RNA_gene_partial_sequence
MZ306198_1_Aurantiochytrium_sp_strain_YB01_small_subunit_ribosomal_RNA_gene_partial_sequence
MZ306199_1_Aurantiochytrium_sp_strain_YB03_small_subunit_ribosomal_RNA_gene_partial_sequence
MZ306200_1_Aurantiochytrium_sp_strain_YB06_small_subunit_ribosomal_RNA_gene_partial_sequence
MZ306201_1_Aurantiochytrium_sp_strain_YB11_small_subunit_ribosomal_RNA_gene_partial_sequence
MZ306202_1_Aurantiochytrium_sp_strain_YB12_small_subunit_ribosomal_RNA_gene_partial_sequence
MZ306203_1_Aurantiochytrium_sp_strain_YB14_small_subunit_ribosomal_RNA_gene_partial_sequence
MZ306204_1_Aurantiochytrium_sp_strain_YB15_small_subunit_ribosomal_RNA_gene_partial_sequence
MZ306205_1_Aurantiochytrium_sp_strain_JD06_small_subunit_ribosomal_RNA_gene_partial_sequence
MZ306206_1_Aurantiochytrium_sp_strain_JD09_small_subunit_ribosomal_RNA_gene_partial_sequence
MZ306207_1_Aurantiochytrium_sp_strain_JD10_small_subunit_ribosomal_RNA_gene_partial_sequence
NPFB01001401_1_Hondaea_fermentalgiana_strain_FCC1311_Superscaffold_1400_whole_genome_shotgun_sequence
OK244285_1_Aurantiochytrium_sp_isolate_TK1_small_subunit_ribosomal_RNA_gene_partial_sequence
OK244286_1_Aurantiochytrium_sp_isolate_TK2_small_subunit_ribosomal_RNA_gene_partial_sequence
OK244287_1_Thraustochytriaceae_sp_isolate_TK3_small_subunit_ribosomal_RNA_gene_partial_sequence
OK244288_1_Aurantiochytrium_sp_isolate_TK4_small_subunit_ribosomal_RNA_gene_partial_sequence
OK244290_1_Schizochytrium_sp_isolate_TK6_small_subunit_ribosomal_RNA_gene_partial_sequence
OK244291_1_Aurantiochytrium_sp_isolate_TK7_small_subunit_ribosomal_RNA_gene_partial_sequence
OK244293_1_Aurantiochytrium_sp_isolate_TK9_small_subunit_ribosomal_RNA_gene_partial_sequence
OK244294_1_Schizochytrium_sp_isolate_TK10_small_subunit_ribosomal_RNA_gene_partial_sequence
OK244295_1_Schizochytrium_sp_isolate_TK11_small_subunit_ribosomal_RNA_gene_partial_sequence
OK244296_1_Thraustochytriaceae_sp_isolate_TK12_small_subunit_ribosomal_RNA_gene_partial_sequence
OL455742_1_Aurantiochytrium_sp_isolate_N6_small_subunit_ribosomal_RNA_gene_partial_sequence
ON115187_1_Aurantiochytrium_sp_strain_DDH6_small_subunit_ribosomal_RNA_gene_partial_sequence
ON125870_1_Aurantiochytrium_sp_strain_DDH1_small_subunit_ribosomal_RNA_gene_partial_sequence
ON128279_1_Aurantiochytrium_sp_strain_DDH7_small_subunit_ribosomal_RNA_gene_partial_sequence
OP177664_1_Thraustochytrium_aureum_strain_BT6_small_subunit_ribosomal_RNA_gene_partial_sequence
OP522395_1_Thraustochytriaceae_sp_isolate_MCPX_small_subunit_ribosomal_RNA_gene_partial_sequence
OQ514291_1_Thraustochytrium_aggregatum_strain_154f_small_subunit_ribosomal_RNA_gene_partial_sequence
OQ514295_1_Ulkenia_visurgensis_strain_N1001_small_subunit_ribosomal_RNA_gene_partial_sequence
OQ514296_1_Thraustochytrium_kinnei_strain_N1438e_small_subunit_ribosomal_RNA_gene_partial_sequence
OQ514297_1_Thraustochytrium_kinnei_strain_1450d_small_subunit_ribosomal_RNA_gene_partial_sequence
OQ514298_1_Thraustochytrium_kinnei_strain_1462d_small_subunit_ribosomal_RNA_gene_partial_sequence
OQ514299_1_Thraustochytrium_kinnei_strain_1465d_small_subunit_ribosomal_RNA_gene_partial_sequence
OQ514300_1_Thraustochytrium_kinnei_strain_1471d_small_subunit_ribosomal_RNA_gene_partial_sequence
OQ514301_1_Thraustochytrium_kinnei_strain_1471f_small_subunit_ribosomal_RNA_gene_partial_sequence
OQ514302_1_Thraustochytrium_kinnei_strain_1472e_small_subunit_ribosomal_RNA_gene_partial_sequence
OQ514303_1_Thraustochytrium_kinnei_strain_1473e_small_subunit_ribosomal_RNA_gene_partial_sequence
OQ514304_1_Thraustochytrium_kinnei_strain_1476b_small_subunit_ribosomal_RNA_gene_partial_sequence
OQ514306_1_Thraustochytrium_kinnei_strain_1485a_small_subunit_ribosomal_RNA_gene_partial_sequence
OQ514307_1_Thraustochytrium_kinnei_strain_1518e_small_subunit_ribosomal_RNA_gene_partial_sequence
OQ514308_1_Thraustochytrium_kinnei_strain_1526d_small_subunit_ribosomal_RNA_gene_partial_sequence
OQ514309_1_Thraustochytrium_kinnei_strain_1527a_small_subunit_ribosomal_RNA_gene_partial_sequence
OQ514310_1_Thraustochytrium_kinnei_strain_1527c_small_subunit_ribosomal_RNA_gene_partial_sequence
OQ514311_1_Thraustochytrium_kinnei_strain_1531c_small_subunit_ribosomal_RNA_gene_partial_sequence
OQ514312_1_Thraustochytrium_kinnei_strain_N1709d_small_subunit_ribosomal_RNA_gene_partial_sequence
OQ514314_1_Thraustochytrium_kinnei_strain_N2845c_small_subunit_ribosomal_RNA_gene_partial_sequence
OQ514315_1_Thraustochytrium_kinnei_strain_3041c_small_subunit_ribosomal_RNA_gene_partial_sequence
OQ514317_1_Thraustochytrium_aggregatum_strain_N4930b_small_subunit_ribosomal_RNA_gene_partial_sequence
OQ514318_1_Thraustochytrium_aggregatum_strain_4992b_small_subunit_ribosomal_RNA_gene_partial_sequence
OQ514319_1_Thraustochytriaceae_sp_strain_N4994b_small_subunit_ribosomal_RNA_gene_partial_sequence
OQ514320_1_Thraustochytriaceae_sp_strain_N4994d_small_subunit_ribosomal_RNA_gene_partial_sequence
OQ514321_1_Thraustochytriaceae_sp_strain_N4995d_small_subunit_ribosomal_RNA_gene_partial_sequence
OQ514322_1_Ulkenia_visurgensis_strain_N5589c_small_subunit_ribosomal_RNA_gene_partial_sequence
OQ514323_1_Ulkenia_visurgensis_strain_N5594d_small_subunit_ribosomal_RNA_gene_partial_sequence
OQ514324_1_Ulkenia_profunda_strain_N5629e_small_subunit_ribosomal_RNA_gene_partial_sequence
OQ514325_1_Ulkenia_profunda_strain_N5658a_small_subunit_ribosomal_RNA_gene_partial_sequence
OQ514326_1_Ulkenia_profunda_strain_N5661_small_subunit_ribosomal_RNA_gene_partial_sequence
OQ514327_1_Thraustochytriaceae_sp_strain_N5670c_small_subunit_ribosomal_RNA_gene_partial_sequence
OQ514328_1_Ulkenia_profunda_strain_N5676f_small_subunit_ribosomal_RNA_gene_partial_sequence
OQ514329_1_Ulkenia_profunda_strain_N5905_small_subunit_ribosomal_RNA_gene_partial_sequence
OQ514330_1_Ulkenia_profunda_strain_N5976_small_subunit_ribosomal_RNA_gene_partial_sequence
OQ514332_1_Oblongichytrium_minutum_strain_N5995_small_subunit_ribosomal_RNA_gene_partial_sequence
OQ514333_1_Oblongichytrium_minutum_strain_5996_small_subunit_ribosomal_RNA_gene_partial_sequence
OQ514334_1_Thraustochytrium_striatum_strain_N5997_small_subunit_ribosomal_RNA_gene_partial_sequence
OQ514335_1_Thraustochytrium_aureum_strain_N5998_small_subunit_ribosomal_RNA_gene_partial_sequence
OQ514337_1_Ulkenia_visurgensis_strain_N6000b_small_subunit_ribosomal_RNA_gene_partial_sequence
OQ514338_1_Thraustochytrium_aureum_strain_N6001b_small_subunit_ribosomal_RNA_gene_partial_sequence
OQ514339_1_Thraustochytrium_aureum_strain_N6002a_small_subunit_ribosomal_RNA_gene_partial_sequence
OQ514341_1_Thraustochytrium_aureum_strain_N6006d_small_subunit_ribosomal_RNA_gene_partial_sequence
OQ514342_1_Thraustochytrium_aureum_strain_N6006e_small_subunit_ribosomal_RNA_gene_partial_sequence
OQ514343_1_Thraustochytrium_aureum_strain_N6007e_small_subunit_ribosomal_RNA_gene_partial_sequence
OQ514344_1_Ulkenia_visurgensis_strain_Sakar7_small_subunit_ribosomal_RNA_gene_partial_sequence
OR047929_1_Aurantiochytrium_mangrovei_strain_KG145_small_subunit_ribosomal_RNA_gene_partial_sequence
OR356117_1_Labyrinthula_sp_isolate_L7_2_small_subunit_ribosomal_RNA_gene_partial_sequence
PP496743_1_Labyrinthula_zosterae_isolate_V24_small_subunit_ribosomal_RNA_gene_partial_sequence
PP496750_1_Labyrinthula_sp_isolate_BH_85_small_subunit_ribosomal_RNA_gene_partial_sequence
PP496751_1_Labyrinthula_sp_isolate_8_small_subunit_ribosomal_RNA_gene_partial_sequence
PP496752_1_Labyrinthula_sp_isolate_10AV_small_subunit_ribosomal_RNA_gene_partial_sequence
