# Supplementary material for: Thraustochytrids: Evolution, Ultrastructure, Biotechnology, and Modeling
Source: Int J Mol Sci. 2024 Dec 7;25(23):13172. doi: 10.3390/ijms252313172 (PMC11642839; doi:10.3390/ijms252313172)
Supplement: Supplementary file 1 [file ijms-25-13172-s001.zip › Supplementary Table S2 Ultrastructure.xlsx]

## Sheet: Лист1
Genera	Species	DOI	Stages	Bothrosome (or sagentosome, or sagenogene)	Lipid bodies	Ectoplasmic nets}	Scales	Paranuclear body	Electron-dense bodies
Amphifilidae	Fibrophrys columna sp.	https://doi.org/10.1016/j.ejop.2016.06.003	Vegetative		+	+ * (internal membrane structures)	ud	ud * (unidentified membrane structures)	ud
Althornia	Althornia crouchii sp.	https://doi.org/10.1007/BF00404978	Young sporangium	ud	ud	ud	+	ud	ud
Aplanochytrium	Aplanochytrium kerguelensis sp.	https://doi.org/10.1007/BF00404978	Young sporangium	+	ud	ud	+	ud	ud
	Aplanochytrium stocchinoi sp.	https://doi.org/10.1078/143446103322454103	Vegetative, Sporangium, Aplanospores	+ (sagenogene)	+	ud	+	ud	ud
Aurantiochytrium	Aurantiochytrium mangrovei sp. MP2	https://doi.org/10.1007/S10267-008-0415-7	Vegetative	ud	+ (containing alternating light- and dark-staining bands)	ud	ud	ud	ud
	Aurantiochytrium sp. SC145	https://doi.org/10.3390/md20120780	ud	ud	+	ud	ud	ud	ud
	Aurantiochytrium sp. SEK 217; Aurantiochytrium sp. SEK 209	https://doi.org/10.1007/S10267-006-0362-0	Vegetative	ud	ud	ud	ud	+	+
Diplophrys	Diplophrys mutabilis sp.	https://doi.org/10.1016/j.protis.2013.10.001	Vegetative	not observed	+	+	+	ud * (unidentified membrane structures)	ud
	Diplophrys marina sp.	https://doi.org/10.1080/00275514.1984.12023892	Vegetative	- * (ectoplasmic elements which do not arise from the membrane-generating) sagenogens characteristic of the labyrinthulids.)	+	+	+	ud	ud
Labyrinthula	Labyrinthula sp.	https://doi.org/10.1007/BF01256763	Vegetative	+	-	+ (slimeway)	ud	ud	ud
	Labyrinthula sp.	https://doi.org/10.1111/j.1550-7408.1969.tb02265.x	Vegetative, Sporangium	ud	+	+ (slimeway)	+	+ * (perinuclear continum)	ud
	Labyrinthula algeriensis sp.	https://doi.org/10.1007/BF00412431	ud	+	+		+	+ * (perinuclear continum)	ud
	Labyrinthula minuta sp.	https://doi.org/10.1007/BF00412431	ud	+	ud	+	+	ud	ud
	Labyrinthula sp.	https://doi.org/10.1111/j.1095-8339.1985.tb01154.x	Vegetative	+	+	+	+	ud	ud
	Labyrinthula terrestris sp.	https://open.clemson.edu/all_dissertations/925/	Vegetative	+	ud	+	-	ud	ud
	Labyrinthula zosterae sp.	https://doi.org/10.1080/00275514.1991.12025994	Vegetative	+	+	+	+	ud	ud
	Labyrinthula sp. LTH	https://doi.org/10.1016/j.ejop.2008.04.001	Vegetative	+	+	+	ud	ud	ud
	Labyrinthula terrestris sp.	https://doi.org/10.1080/15572536.2006.11832852	Vegetative	+	+	+	ud	ud	ud
Labyrinthulochytrium	Labyrinthulochytrium arktikum sp.	https://doi.org/10.1111/jeu.12494	Vegetative	+	+	+	+	ud	+ * electron-dense inclusions (EDI) within vacuoles
Oblongichytrium	Oblongichytrium sp. SEK 347	https://doi.org/10.1007/S10267-006-0362-0	Vegetative	ud	ud	ud	ud	+	+
Phycophthorum	Phycophthorum isakeiti sp.	https://doi.org/10.1111/jeu.12796	ud	+	+	+	+	ud	ud
Schizochytrium	Schizochytrium sp.	https://doi.org/10.1007/s11745-000-0655-2	ud	ud	+	ud	ud	ud	ud
	Schizochytrium aggregatum sp.	https://doi.org/10.1016/j.protis.2018.06.002	Vegetative	+	ud	+	ud	ud	ud
	Schizochytrium aggregatum sp.	https://doi.org/10.1007/BF00414512	Encysted zoospores, Thali	+	ud	ud	+	ud	ud
	Schizochytrium limacinum sp. SR21	https://doi.org/10.1007/s10126-005-5060-y	Vegetative, Zoospores, Multinucleate cells	ud	+	ud	ud	ud	ud
	Schizochytrium aggregatum sp.	https://doi.org/10.1016/j.protis.2016.12.002	Vegetative, Zoospores	+	ud	+	+	+	ud
	Schizochytrium sp. SEK 210	https://doi.org/10.1007/S10267-006-0362-0	Vegetative	ud	ud	ud	ud	+	+
	Schizochytrium aggregatum (ATCC 28209)	https://doi.org/10.1007/S10267-006-0362-0	Vegetative	ud	ud	ud	ud	+	+
	Schizochytrium sp. SEK 346	https://doi.org/10.1007/S10267-006-0362-0	Vegetative	ud	ud	ud	ud	+	+
	Schizochytrium mangrovei sp.	https://doi.org/10.1111/jpy.12757	Different growth stages	ud	+	ud	ud	ud	ud
	Schizochytrium limacinum sp.	https://doi.org/10.1017/S0953756297005170	Vegetative	ud	ud	ud	+	ud	ud
	Schizochytrium aggregatum sp.	https://doi.org/10.1007/BF00404978	Young sporangium	+	ud	+ (origin of net elements)	ud	ud	ud
	Schizochytrium sp. ABC101	https://doi.org/10.1016/j.renene.2020.02.047	ud	ud	+	ud	+	ud	ud
	Schrzuchytrrum aggregatum sp.	https://doi.org/10.1111/j.1095-8339.1985.tb01154.x	Sporangium (cleavage stage)	+	ud	ud	+	ud	ud
	Schizochytrium sp. NIBH N1-27	https://doi.org/10.1128/AEM.71.8.4516-4522.2005	Vegetative	ud	ud	ud	ud	ud	ud
Sorodiplophrys	Sorodiplophrys stercorea sp.	https://doi.org/10.1007/BF01624004	Vegetative	ud	ud	+	+	ud	ud
	Sorodiplophrys stercorea sp.	https://doi.org/10.1007/BF01624005	Vegetative cell in early stage of nuclear division	ud	ud	+	ud	ud * unidentified cytoplasmic membranes (crn)	ud
Thraustochytrium	Thraustochytrium sp. (ATCC 26185)	https://doi.org/10.1007/s11745-997-0107-z	Multinucleate cell	ud	+	-	-	ud	ud
	Thraustochytrium sp.	https://doi.org/10.1007/BF01276306	Vegetative	+	ud	ud	ud	ud	ud
	Thraustochytrium sp.	https://doi.org/10.1007/s11745-000-0655-2	ud	ud	+	ud	ud	ud	ud
	Thraustochytrium sp.	https://doi.org/10.1007/BF00645119	Zoospores	ud	ud	ud	ud	ud	ud
	Thraustochytrium aureum sp.	https://doi.org/10.1080/00275514.1964.12018180	ud	ud	+	ud	+	ud	ud
	Thraustochytrium sp.	https://doi.org/10.1007/BF00414512	ud	ud	ud	ud	+	ud	ud
	Thraustochytrium sp.	https://doi.org/10.1080/00275514.1974.12019602	Zoospores	ud	ud	ud	ud (the zoospores external to the plasmalemma)	ud	ud
	Thraustochytrium sp.	https://doi.org/10.1007/BF00425026	Zoospores	ud	ud	ud	ud	ud	ud
	Thraustochytrium roseum sp.	https://doi.org/10.1515/botm-1980-1103	Zoospores, Mature thallus, Sporangium	ud	ud	ud	+	ud	ud
	Thraustochytrium multirudimentale sp.	https://doi.org/10.1515/botm-1980-1103	Cleaving thallus	ud	ud	ud	+	ud	ud
	Thraustochytrium sp. NF1	https://doi.org/10.1515/botm-1980-1103	ud	ud	ud	ud	+	ud	ud
	Thraustochytrium aureum sp. (ATCC 34304)	https://doi.org/10.1007/s11814-008-0180-5	ud	ud	+	ud	ud	ud	ud
	Thraustochytrium sp.	https://doi.org/10.1242/jcs.17.1.155	Sporangium	ud	ud	ud	ud	ud	ud
	Thraustochytrium motivum sp.	https://doi.org/10.1007/BF00412431	Vegetative	ud	ud	+	ud	ud	ud
	Thraustochytrium aggregatum sp.	https://doi.org/10.1111/j.1095-8339.1985.tb01154.x	Vegetative	+	ud	+	+	ud	ud
	Thraustochytrium sp.	https://doi.org/10.1111/j.1095-8339.1985.tb01154.x	Unreleased zoospores, Zoospores	ud	ud	ud	ud	ud	ud
	Thraustochytrium kinnei sp.	https://doi.org/10.1007/BF00404978	Mature sporangium	+	ud	+	+	ud	ud
	Thraustochytrium striatum sp.	https://doi.org/10.1007/BF00404978	Zoospore within a sporangium	+	ud	ud	+	ud	ud
	Thraustochytrium sp.	https://doi.org/10.1139/b75-043	ud	ud	ud	ud	ud	ud	ud
	Thraustochytrium caudivorum sp.	https://doi.org/10.1007/s00227-007-0755-4	Vegetative, Zoospores	ud	ud	ud	ud	ud	ud
Ulkenia	Ulkenia visurgensis sp.	https://doi.org/10.1515/botm.1980.23.2.73	Vegetative, Sporangium, Aplanospores	+	+	+	+	+	ud
	Ulkenia visurgensis sp.	https://doi.org/10.1111/j.1095-8339.1985.tb01154.x	Vegetative, Sporangium, Aplanospores	+	+	+	+	+	ud
Adriamonas	Adriamonas peritocrescens sp.	https://doi.org/10.1016/S0932-4739(11)80076-3	ud	ud	ud	ud	-	ud	ud
		ud - unidentified
