# Supplementary material for: Thraustochytrids: Evolution, Ultrastructure, Biotechnology, and Modeling
Source: Int J Mol Sci. 2024 Dec 7;25(23):13172. doi: 10.3390/ijms252313172 (PMC11642839; doi:10.3390/ijms252313172)
Supplement: Supplementary file 1 [file ijms-25-13172-s001.zip › Supplementary Table S3 PCA.xlsx]

## Sheet: PCA processes
SUPPLEMENTARY TABLE S3. The principle components of metabolic processes based on their occurence representation in different Thraustochytrid species
	PCA1	PCA2	PCA3	PCA4	PCA5	PCA6	PCA7	PCA8	PCA9	PCA10
Described variance, percentage:	0.681231	0.0730078	0.0547426	0.0435558	0.0399328	0.0308136	0.0221271	0.0220297	0.0188935	0.0136658
01110 Biosynthesis of secondary metabolites	32.3784	-1.22959	-0.422571	0.0696973	0.0842941	-0.356324	-0.123485	-0.125294	-0.0488631	0.00866429
01120 Microbial metabolism in diverse environments	14.6664	-1.01253	0.313463	0.102946	-0.0373524	-0.177772	-0.00326094	-0.0127213	-0.0551511	0.134932
01200 Carbon metabolism	8.22063	-1.13583	0.343613	0.0935568	-0.12628	-0.139726	0.105726	-0.100093	0.120508	-0.00964671
01210 2-Oxocarboxylic acid metabolism	1.63696	-0.455788	0.347694	-0.0539323	-0.169784	0.0933951	-0.0940846	-0.0797733	-0.0046783	0.00854243
01212 Fatty acid metabolism	1.49493	-0.423718	0.293542	-0.186596	0.165744	-0.0201521	0.030307	-0.203983	0.00857668	-0.102942
01230 Biosynthesis of amino acids	8.4553	-0.522235	0.103218	-0.0710832	-0.353583	-0.0377562	-0.231576	0.117116	0.147878	0.157284
01232 Nucleotide metabolism	1.4956	0.0735259	-0.188418	-0.282827	0.0894874	0.15075	-0.113469	-0.176212	0.022613	-0.0439714
01250 Biosynthesis of nucleotide sugars	-0.0631811	0.00202619	-0.112212	-0.210435	0.0541161	0.14694	-0.026779	-0.0501667	0.136607	0.0967501
01240 Biosynthesis of cofactors	9.19416	0.633099	-0.371125	-0.187428	-0.048395	0.0109426	0.0989587	-0.283153	0.310808	0.0463957
00010 Glycolysis / Gluconeogenesis	1.37371	-0.192951	0.209546	0.0450555	-0.151057	-0.0639394	-0.213072	-0.0251861	-0.0914159	-0.103908
00020 Citrate cycle (TCA cycle)	-0.221338	-0.342197	0.234017	-0.0771444	-0.0169352	0.036221	0.0463129	-0.0745053	-0.015951	-0.0902957
00030 Pentose phosphate pathway	-0.324265	-0.189078	-0.0668834	-0.181016	-0.142985	0.00686378	-0.0852745	0.0323764	0.131582	-0.0928566
00040 Pentose and glucuronate interconversions	-1.49229	-0.0250076	0.0801142	-0.0769011	-0.0810423	0.0786884	0.0686492	-0.0322729	-0.0269242	0.0376073
00051 Fructose and mannose metabolism	-1.46844	0.165074	-0.120934	-0.00883847	0.0192431	-0.162556	-0.133583	-0.0126879	-0.0765312	0.0700811
00052 Galactose metabolism	-1.26324	-0.059638	0.00418653	0.0292504	0.11947	0.0538315	-0.0675567	-0.00780268	0.0597027	-0.00968109
00053 Ascorbate and aldarate metabolism	-1.05136	-0.0690124	0.162162	-0.0984865	-0.130898	0.148838	-0.0257266	-0.0902837	0.00612809	-0.00572083
00500 Starch and sucrose metabolism	-1.92652	0.0545467	-0.151982	-0.0772672	0.108689	-0.0441991	-0.123357	-0.00406576	-0.0165356	-0.0291415
00520 Amino sugar and nucleotide sugar metabolism	0.0655117	0.0526496	-0.0825692	-0.200741	0.043273	0.0223857	-0.0562228	-0.043635	0.068288	0.178829
00620 Pyruvate metabolism	0.925173	-0.589619	0.284731	-0.0559727	0.0353637	-0.0622054	-0.226445	-0.12963	-0.0732627	0.131183
00630 Glyoxylate and dicarboxylate metabolism	-0.152295	-0.183096	0.179429	0.100867	0.0406492	-0.0706608	0.0318262	-0.0362097	-0.0755657	-0.0185038
00640 Propanoate metabolism	0.3616	-0.508843	0.0559828	-0.0463528	-0.0890754	-0.0140869	-0.00715497	-0.145959	-0.0202266	-0.040387
00650 Butanoate metabolism	-0.675668	-0.193666	0.0737487	0.060764	-0.0684537	-0.016498	-0.0849594	-0.080827	0.0198574	0.0656907
00562 Inositol phosphate metabolism	-0.978059	0.157861	-0.186036	0.110715	-0.124544	-0.062699	-0.0848891	-0.149667	-0.0842384	-0.0582899
00190 Oxidative phosphorylation	4.38888	0.0359978	0.0304607	-0.140532	0.110665	-0.0598612	-0.000332697	0.0781799	-0.0288402	-0.00115326
00710 Carbon fixation by Calvin cycle	-0.471087	-0.197854	0.111867	-0.102264	-0.0524087	-0.0720397	-0.0835127	0.0148154	0.101413	0.0549188
00720 Other carbon fixation pathways	-1.45235	-0.229276	0.0676221	-0.0255995	-0.0591885	0.0483219	-0.00264797	-0.118267	-0.0101367	-0.0389949
00680 Methane metabolism	-0.32244	-0.354794	0.120632	0.0657575	-0.0969286	-0.0429788	-0.0508606	-0.0884004	0.0642882	-0.0754069
00910 Nitrogen metabolism	-1.15646	-0.379965	-0.00429631	0.0589452	-0.160861	0.129332	0.0688815	-0.0518056	-0.0234944	-0.00191815
00920 Sulfur metabolism	-1.38234	0.0692272	-0.0414037	-0.0948642	-0.144361	-0.0386219	0.0596713	0.00949283	-0.012699	-0.0386668
00061 Fatty acid biosynthesis	-1.464	-0.128605	0.0934543	-0.0977182	0.00139999	0.043236	0.0346122	-0.168475	-0.00933496	-0.0879337
00062 Fatty acid elongation	-1.1574	-0.161249	0.127854	-0.0573074	-0.0353293	0.00775451	0.103421	-0.0132386	0.0276297	-0.0683785
00071 Fatty acid degradation	0.715858	-0.297317	0.288383	0.0430755	0.121062	-0.0157974	-0.0962502	-0.102044	-0.0356238	0.00932919
00100 Steroid biosynthesis	-1.09825	-0.296341	-0.0110061	0.0135643	0.22926	-0.148962	-0.00999611	-0.21192	0.118003	-0.0897797
00140 Steroid hormone biosynthesis	-1.62407	-0.177413	-0.124278	-0.0356969	0.0996179	-0.120373	0.0270837	-0.134559	0.0920682	-0.00961995
00561 Glycerolipid metabolism	-0.910545	-0.112554	0.171573	-0.0683626	-0.0438975	0.0544602	-0.101997	0.105451	-0.120627	-0.0718248
00564 Glycerophospholipid metabolism	0.132842	0.393346	-0.215329	-0.110257	-0.303805	0.11464	0.0731641	0.0551575	-0.0207329	-0.192335
00600 Sphingolipid metabolism	-1.06725	-0.0765824	0.150037	-0.0352269	0.0553473	-0.0742584	0.059078	-0.0889004	-0.0154558	-0.033037
00590 Arachidonic acid metabolism	-1.91979	0.216947	0.00478557	-0.0571823	0.0375619	-0.0137407	0.0312578	0.0167575	0.000434514	0.00406267
01040 Biosynthesis of unsaturated fatty acids	-1.599	-0.220081	0.187939	-0.13792	0.0407768	0.0500001	0.116436	-0.0151484	0.0063962	-0.0604888
00230 Purine metabolism	2.17854	0.135179	-0.150115	-0.247783	0.387143	0.158274	0.00861017	-0.285075	-0.0417918	-0.0270493
00240 Pyrimidine metabolism	-0.100502	-0.137368	-0.25216	-0.246759	0.06485	-0.0680079	-0.0988884	-0.102765	0.0440681	-0.0676959
00250 Alanine, aspartate and glutamate metabolism	0.466065	-0.2181	0.201315	-0.0411416	-0.0737918	0.0394606	0.0661687	-0.0523846	0.0273158	-0.0724465
00260 Glycine, serine and threonine metabolism	1.52608	0.133628	-0.290714	0.370938	-0.35238	-0.132442	-0.0927915	0.0888898	0.0427216	0.0377287
00270 Cysteine and methionine metabolism	1.33103	0.0987959	-0.356428	-0.00769093	-0.366349	-0.0590443	-0.0843601	0.0419814	0.0824439	0.0760133
00280 Valine, leucine and isoleucine degradation	2.31959	-0.391502	0.173153	0.0369087	-0.120736	0.0976739	0.0465504	-0.0177691	0.110452	-0.0286602
00290 Valine, leucine and isoleucine biosynthesis	-1.49558	-0.16385	0.153417	-0.0581816	-0.0695855	0.0222567	-0.0813259	-0.0390363	0.0248329	0.00142114
00310 Lysine degradation	-0.376989	-0.171258	-0.020101	-0.00706574	-0.0654942	-0.0217072	-0.101509	-0.119711	-0.0416219	0.0202786
00220 Arginine biosynthesis	-0.0949211	-0.381948	0.226603	-0.188487	0.0432531	0.0841688	-0.0816595	-0.0851354	0.0389138	0.0242849
00330 Arginine and proline metabolism	-0.327746	-0.115461	-0.194305	0.0484492	-0.0866119	-2.10672e-05	-0.131066	-0.0285575	-0.0238776	0.0685344
00340 Histidine metabolism	-1.53448	0.307316	-0.0226084	-0.0702572	-0.148763	0.0316858	-0.0242088	0.157797	-0.023383	-0.106576
00350 Tyrosine metabolism	-1.04352	0.0264918	0.0395219	-0.13307	0.0309246	0.00200852	-0.0137511	0.0158231	0.0106366	0.0827766
00360 Phenylalanine metabolism	-1.84446	0.195923	-0.151783	-0.0439595	0.0351692	-0.0288682	-0.17036	0.00289571	-0.0051636	0.0661122
00380 Tryptophan metabolism	0.0262971	-0.137286	0.00156339	0.263938	-0.163866	-0.0738267	-0.190283	-0.0227227	-0.0311472	0.00871585
00400 Phenylalanine, tyrosine and tryptophan biosynthesis	-1.32511	0.324492	-0.0595559	0.00582959	-0.145723	0.00632024	-0.184595	-0.02928	0.0366043	-0.0172412
00410 beta-Alanine metabolism	-0.853844	-0.249904	-0.00480136	0.0939982	-0.0791078	-0.0890894	-0.0679787	-0.094784	-0.0924302	-0.00559089
00450 Selenocompound metabolism	-1.37265	-0.0747614	-0.0845027	0.101476	-0.0673734	-0.0239399	-0.00484748	-0.0151455	0.00990255	0.00866704
00480 Glutathione metabolism	0.0582235	-0.00311907	-0.0538311	-0.0872729	-0.0154479	-0.035622	-0.0426076	0.03833	0.04193	-0.0814691
00510 N-Glycan biosynthesis	-0.943462	0.0165607	-0.231863	0.0330321	-0.0225612	-0.0268685	-0.0693258	-0.114333	-0.0429933	-0.0289864
00513 Various types of N-glycan biosynthesis	-1.55395	0.0166791	-0.139919	0.0184485	-0.0613035	-0.0862964	-0.0860939	-0.118337	-0.0465943	-0.00491492
00740 Riboflavin metabolism	-1.93147	0.186756	-0.00440121	-0.064465	0.0328506	-0.0100666	0.0164447	-0.0723288	0.159426	-0.0620815
00750 Vitamin B6 metabolism	-1.90967	0.196497	0.0927501	-0.04763	-0.0559161	0.0567029	-0.0234561	-0.0626816	0.119424	0.00166377
00760 Nicotinate and nicotinamide metabolism	-1.37222	-0.121777	-0.0261613	-0.0627824	0.0540173	-0.01208	0.0346285	-0.0902222	-0.0504976	0.0122665
00770 Pantothenate and CoA biosynthesis	-0.949318	-0.0696543	-0.0624478	-0.125223	-0.113379	-0.0309176	-0.0781152	-0.0162244	0.0209897	0.115403
00785 Lipoic acid metabolism	-0.908767	0.0314186	0.157844	0.0162624	-0.0825545	0.0475324	-0.00892282	-0.0977017	-0.0304083	-0.0921014
00790 Folate biosynthesis	-0.937195	0.184111	-0.223356	0.0573654	0.0159686	-0.0529377	-0.0114107	-0.120759	0.0677137	0.0489139
00670 One carbon pool by folate	-1.27093	0.0103594	0.0182722	-0.0348451	-0.0512403	0.0447546	0.000561268	-0.1075	-0.00287498	-0.0522517
00830 Retinol metabolism	-1.67714	-0.0930308	0.0867291	0.0249094	0.110393	-0.0303796	-0.0295682	0.0597865	-0.0894017	0.0523149
00860 Porphyrin metabolism	-0.76756	0.0149243	-0.0210812	-0.0867098	-0.0693816	0.0124013	-0.0654356	0.0843541	0.0596647	-0.0769968
00900 Terpenoid backbone biosynthesis	-1.02221	0.146286	-0.140959	-0.0552068	-0.192298	0.0812023	0.130825	-0.0463617	-0.0337866	-0.0771862
00980 Metabolism of xenobiotics by cytochrome P450	-1.63889	0.124644	0.00849986	-0.126132	0.0567326	-0.100386	-0.131305	0.015621	-0.0219765	-0.0364543
00982 Drug metabolism - cytochrome P450	-1.98399	0.0833473	0.0438498	-0.0897224	0.0624471	-0.0883518	-0.0860885	0.0375825	0.00933864	-0.0194623
00983 Drug metabolism - other enzymes	-0.897572	0.0738991	-0.0733037	-0.228831	-0.0220083	0.0170832	-0.0590364	-0.0511702	0.0702956	-0.0951336
03020 RNA polymerase	-0.435728	0.238917	-0.157607	-0.093139	0.0576271	0.161165	-0.0497567	-0.114404	0.0120512	-0.00734652
03022 Basal transcription factors	-1.38781	0.277883	-0.0550563	-0.0661545	-0.107004	0.126082	-0.0706651	0.0322403	0.0475632	0.0450225
03040 Spliceosome	4.40835	0.519122	-0.761596	0.0697703	0.388036	0.223523	-0.0269266	0.0920032	-0.0577007	0.0979172
03010 Ribosome	8.34877	1.80938	1.21828	0.683199	0.0626462	0.139696	-0.0764924	-0.142603	0.0726795	0.191135
00970 Aminoacyl-tRNA biosynthesis	1.06147	-0.581506	0.146928	-0.0848945	-0.0506463	0.166575	0.0426167	-0.0242169	-0.123687	-0.0503786
03013 Nucleocytoplasmic transport	0.992656	-0.0262356	-0.801162	0.386011	-0.084703	0.217131	0.0502025	-0.0807096	0.109087	-0.114485
03015 mRNA surveillance pathway	0.221877	0.144341	-0.361241	0.0853316	-0.166526	0.0157154	-0.0839311	0.00626397	-0.120488	-0.0279111
03008 Ribosome biogenesis in eukaryotes	2.63813	-0.231893	-0.485788	0.0568315	0.0238512	0.452571	0.248117	-0.281338	-0.171183	0.112468
03060 Protein export	-0.250125	0.601553	0.168447	-0.16146	0.132562	0.064068	-0.103923	-0.0362529	-0.0646675	0.0480612
04141 Protein processing in endoplasmic reticulum	3.5018	0.186346	0.0614662	0.0254077	-0.119387	0.0501746	-0.172607	-0.066297	-0.240047	0.0381091
04130 SNARE interactions in vesicular transport	-1.65103	0.339935	-0.128044	-0.196303	-0.117824	-0.0233924	-0.150304	-0.0038414	0.011646	0.0229396
04120 Ubiquitin mediated proteolysis	2.60462	0.120095	-0.0317838	0.0209631	0.11096	0.0546533	0.0756497	-0.0452685	-0.046378	-0.0468849
03050 Proteasome	1.97502	0.496212	-0.118273	-0.197632	-0.226126	0.00109802	-0.0844983	-0.0185726	0.0778792	-0.0250034
03018 RNA degradation	1.27288	0.381111	-0.405591	-0.00341422	0.0364022	0.252774	-0.25883	-0.0607644	-0.0231777	0.04427
03030 DNA replication	0.36986	-0.737748	-0.0834566	0.448529	0.181853	0.298406	-0.0353966	0.316274	0.0353903	-0.0839237
03410 Base excision repair	-0.472047	-0.349827	0.0583444	0.0196214	0.100654	-0.0205542	-0.225125	0.269206	-0.00027654	-0.0647663
03420 Nucleotide excision repair	1.90134	-0.0290647	-0.402687	0.136258	0.00428325	0.208031	0.0300232	0.155252	0.151525	0.235787
03430 Mismatch repair	-1.07785	-0.33451	-0.0319697	0.0905037	0.110382	0.0510756	-0.0147407	0.0600716	0.00464139	0.081331
03440 Homologous recombination	-1.20281	-0.108346	-0.0601236	0.0759092	0.010033	0.221836	-0.145801	0.16272	0.027816	-0.00890596
03460 Fanconi anemia pathway	-1.45441	0.0577739	-0.16043	-0.0410113	0.173357	0.0572991	-0.0588019	0.134567	-0.043689	0.0599558
03082 ATP-dependent chromatin remodelin	-0.887314	0.0339612	-0.0543911	-0.141299	-0.0752834	0.0374556	0.00651506	0.132912	0.0232669	0.0996475
03083 Polycomb repressive complex	-1.59929	-0.0969901	0.0844572	-0.103782	0.041721	0.0739493	-0.0707086	0.000766689	0.009529	0.0635629
03250 Viral life cycle - HIV-1	-1.18759	0.108896	-0.171223	0.00793025	-0.0420637	0.10746	-0.0455803	-0.146372	0.0443097	0.00245869
02010 ABC transporters	-0.999042	-0.456445	-0.162003	0.062633	0.108717	0.144865	0.18207	-0.107056	-0.130195	0.177837
02020 Two-component system	-1.73235	-0.0857538	0.0998804	-0.10482	-0.0182131	0.0302286	-0.0145233	-0.0150717	-0.0265967	-0.0178381
04010 MAPK signaling pathway	-0.557159	-0.0931401	0.0671438	0.101981	0.0628121	-0.0497466	0.0699218	0.0366312	0.0349512	0.0331795
04013 MAPK signaling pathway - fly	-1.3765	0.0855136	-0.0718866	-0.0118733	-0.00933316	-0.0472404	-0.0316848	0.021693	0.0277469	0.039251
04016 MAPK signaling pathway - plant	-1.77552	-0.0821604	0.179886	0.0246374	-0.0537248	0.0744995	-0.00152208	-0.0580985	-0.0396417	-0.0821645
04011 MAPK signaling pathway - yeast	-1.33111	0.00376461	-0.00696219	0.0109315	-0.090028	-0.0982352	0.0082074	-0.114152	0.0513922	-0.0796817
04014 Ras signaling pathway	-0.94439	0.135758	-0.118	0.0201847	0.046421	-0.071962	0.121553	0.019488	0.109664	0.0421069
04015 Rap1 signaling pathway	-1.37623	0.0264473	0.118497	-0.0880707	0.102559	-0.0343329	0.0762912	0.0621661	0.012621	0.0337404
04310 Wnt signaling pathway	-0.945067	0.0947846	0.0081919	0.0447505	-0.054996	-0.0241772	0.0497743	0.0133097	-0.100014	-0.0428603
04330 Notch signaling pathway	-2.03305	0.0863276	-0.119114	-0.0532586	-0.00452706	0.0950102	-0.00927954	-0.0775131	-0.0607932	0.056793
04341 Hedgehog signaling pathway - fly	-1.87143	-0.0944169	0.176406	-0.1064	-0.0116957	0.064809	-0.0312641	0.0108754	-0.0448459	0.00295775
04350 TGF-beta signaling pathway	-1.74065	-0.0197881	0.00627402	0.0614251	-0.0584221	0.0353981	0.04548	-0.0143462	-0.00987997	0.00115463
04390 Hippo signaling pathway	-1.56311	0.120321	0.0240337	-0.0339751	-0.14013	-0.013382	-0.00486347	0.0579929	-0.0313416	-0.00185434
04391 Hippo signaling pathway - fly	-1.77432	0.105859	-0.0117604	0.00519024	-0.124534	-0.0166655	-0.0301809	-0.0358479	-0.0283311	0.0123327
04370 VEGF signaling pathway	-1.89727	0.128705	-0.0176543	0.0238622	0.0684781	-0.0492261	0.0713087	-0.000860272	-0.0250725	-0.0489038
04371 Apelin signaling pathway	-0.697892	0.00205092	0.102717	0.0474939	-0.0261341	-0.0445358	0.0606879	0.0905999	-0.0102591	0.0972638
04066 HIF-1 signaling pathway	-0.530963	-0.0988053	0.160812	0.0194237	0.0997226	-0.00632023	0.113544	0.0176072	0.0855957	-0.0343166
04068 FoxO signaling pathway	-0.475426	0.155945	-0.010891	0.198113	-0.0841751	-0.045425	-0.0914419	-0.0550688	-0.0452094	0.0189193
04020 Calcium signaling pathway	-0.733199	-0.0795585	-0.076542	0.0641854	-0.180386	-0.0162942	0.0717234	0.040915	-0.0744946	0.014018
04070 Phosphatidylinositol signaling system	-1.13246	0.0737287	-0.0992631	0.099768	-0.0339129	0.0197675	-0.0070382	-0.0567454	-0.0393063	-0.00739999
04072 Phospholipase D signaling pathway	-1.8133	0.123218	-0.0885826	0.0362578	0.0198828	-0.026431	-0.0233793	0.0524975	0.0735011	-0.00449849
04071 Sphingolipid signaling pathway	0.106869	-0.0879832	-0.0509878	0.16557	0.0195443	-0.0709771	0.158847	-0.0753885	0.0388857	-0.0397544
04024 cAMP signaling pathway	-0.73264	-0.18731	0.05804	0.0336251	-0.00172189	-0.0585979	0.235231	-0.0128366	-0.00848741	0.0538628
04022 cGMP-PKG signaling pathway	-0.752838	-0.129688	0.0898175	0.0995439	-0.0956514	-0.0231658	0.101652	0.152054	0.0459135	0.0240942
04151 PI3K-Akt signaling pathway	0.710658	0.225485	-0.0898625	0.20475	-0.107706	-0.245867	0.0792283	0.144011	0.0691203	-0.0334299
04152 AMPK signaling pathway	0.270893	0.12101	-0.175632	0.167183	0.0475514	-0.121012	0.117117	0.0257525	-0.127631	-0.029355
04150 mTOR signaling pathway	0.595849	0.366209	-0.174878	0.0743562	0.00817326	-0.201278	0.0365894	0.114413	0.0740951	0.0379871
04075 Plant hormone signal transduction	-1.96427	-0.135859	0.0783096	-0.0618639	-0.0444563	-0.00710319	-0.0228988	-0.0147938	-0.0519849	0.00191047
04144 Endocytosis	3.3606	0.593723	-0.452661	-0.193223	-0.037031	-0.000866612	0.0604334	-0.0922349	0.0607326	0.0801893
04145 Phagosome	1.16842	-0.0124915	0.313791	0.0880907	-0.0418422	0.0515571	0.11399	0.0495466	0.0789732	0.110291
04142 Lysosome	2.33006	-0.0642871	-0.443142	0.110128	-0.200111	0.0278202	0.115636	-0.0558892	0.141824	-0.0822434
04146 Peroxisome	2.22784	0.0638119	-0.202509	0.0270991	0.190432	0.0862261	0.174768	-0.119932	-0.0371836	0.202829
04140 Autophagy - animal	1.83364	0.449264	-0.359318	0.432956	0.0495905	-0.0663871	0.00677918	0.0426374	-0.0388603	-0.0469848
04138 Autophagy - yeast	1.46315	0.0715605	-0.392063	0.25099	-0.0625971	-0.04414	-0.277406	0.0586459	-0.120622	-0.0355734
04136 Autophagy - other	-1.32327	0.232307	-0.16357	0.0795255	-0.0398713	-0.0773926	-0.104131	-0.0349882	0.0634769	-0.070188
04137 Mitophagy - animal	-0.541998	0.366989	-0.1162	0.0793739	-0.00198862	-0.0690161	0.105761	-0.0526175	-0.0971573	-0.0288572
04139 Mitophagy - yeast	-1.85844	0.0791179	-0.0536136	-0.106408	-0.0284126	-0.0265984	-0.066871	-0.0147428	0.0794561	0.0277601
04148 Efferocytosis	0.0414998	-0.177662	-0.14439	0.0878637	0.0203612	0.0146178	0.00231062	0.033327	0.107404	0.0509585
04110 Cell cycle	2.1791	-0.0316449	-0.191242	0.504653	0.247478	0.278177	-0.145321	0.0255081	-0.0164227	-0.049339
04111 Cell cycle - yeast	2.08185	-0.53833	-0.113506	0.625514	0.162269	0.355183	-0.0999573	0.0584049	0.0465939	-0.162363
04113 Meiosis - yeast	0.70411	-0.478782	-0.000247947	0.429279	0.0903714	0.239723	-0.0913957	0.0524728	0.0676615	-0.124656
04114 Oocyte meiosis	0.940069	-0.264159	0.077137	0.249242	-0.00814824	0.00899481	0.0867532	-0.0133099	0.0482795	-0.0246826
04210 Apoptosis	-0.761074	-0.0391918	-0.0360864	-0.0567215	-0.136644	0.101924	0.0473747	0.0761167	0.0149051	0.0024938
04214 Apoptosis - fly	-1.83512	0.0534891	0.0452098	-0.0753571	0.103126	0.102976	-0.00109111	-0.0515538	0.00265468	-0.00891156
04216 Ferroptosis	-1.62545	-0.182937	0.0299216	0.0458016	0.0402872	0.00270943	-0.0363862	0.0334044	0.0408075	-0.101817
04217 Necroptosis	-0.289858	0.1333	0.196503	-0.185043	-0.117935	0.00927919	-0.104008	0.0196052	0.058107	0.00337464
04115 p53 signaling pathway	-1.65615	0.0381928	0.0639749	0.00334568	0.0981013	-0.0110248	-0.0160145	-0.0870846	0.0365552	-0.0326309
04218 Cellular senescence	-0.622338	0.0679053	-0.0346649	0.147615	0.0690547	-0.0485469	0.142437	0.0127137	0.00687636	0.0345808
04510 Focal adhesion	-1.12648	0.107855	-0.059298	-0.0227744	0.0962171	-0.157745	0.13444	-0.0325619	0.0500466	0.0371358
04520 Adherens junction	-1.71033	0.0680466	-0.0498263	-0.0460971	-0.0273496	-0.0532297	0.150796	-0.0345198	-0.0495333	0.00647473
04530 Tight junction	0.263777	0.167418	-0.0978836	-0.0449312	-0.232327	-0.103562	0.0643361	-0.0585522	-0.128537	0.0115895
04540 Gap junction	-1.64115	-0.25566	0.0451372	0.0942655	-0.0119108	-0.0765774	-0.0779014	0.0873802	0.0938205	0.035516
04814 Motor proteins	1.47434	-0.574221	0.164446	0.223952	-0.416645	0.291923	0.375678	0.112245	0.0111478	0.0607418
04820 Cytoskeleton in muscle cells	-1.99036	0.0114704	0.0256184	-0.0669502	-0.0124337	0.00517354	0.0106071	0.00692916	-0.0083232	-0.000390354
04810 Regulation of actin cytoskeleton	-0.102419	0.173129	-0.00711588	0.025766	0.104758	-0.137534	-0.0131748	-0.0528999	-0.0192432	0.0050253
04611 Platelet activation	-1.60214	-0.163471	0.0951879	-0.0429043	0.0641767	0.0218452	0.075005	0.0969565	0.0200364	0.00512046
04613 Neutrophil extracellular trap formation	-0.500049	-0.0368693	0.16232	0.0261656	0.158307	-0.0118902	-0.124543	0.0137825	-0.0334095	-0.080574
04621 NOD-like receptor signaling pathway	-1.22447	0.167735	0.152699	0.0675758	0.15261	0.0752942	-0.0722237	0.0705799	0.161745	-0.0680034
04623 Cytosolic DNA-sensing pathway	-1.33911	0.0898125	-0.10921	-0.0730794	0.052403	0.17309	-0.125075	-0.0423744	-0.00349221	0.030657
04612 Antigen processing and presentation	-1.58106	-0.0836616	0.120296	-0.147181	-0.0481032	0.125683	-0.0771993	-0.0111464	0.101602	0.0436905
04660 T cell receptor signaling pathway	-1.1326	0.288411	-0.0810412	0.166877	-0.000899262	-0.157397	0.0775351	0.0174719	-0.0211564	-0.0333142
04662 B cell receptor signaling pathway	-1.98952	0.0667988	0.00042348	0.0462511	0.080929	-0.0951604	0.0614969	0.0376	-0.0191404	-0.0595382
04666 Fc gamma R-mediated phagocytosis	-0.571562	0.171269	-0.129982	0.00513537	0.0617142	-0.0700668	-0.0129385	-0.0962645	0.0146981	-0.0328076
04670 Leukocyte transendothelial migration	-1.97759	0.0512713	0.0396955	-0.0992116	-0.0252339	-0.0212215	0.10299	0.0501314	-0.0949686	0.0439653
04062 Chemokine signaling pathway	-1.2856	0.0776016	0.0862503	0.027755	0.0960501	-0.0793038	0.154565	0.0765194	0.0504239	0.0690084
04910 Insulin signaling pathway	-0.343797	-0.0588154	-0.124264	0.130911	-0.0564152	-0.165336	0.0227112	0.0566799	-0.0378371	0.0220329
04922 Glucagon signaling pathway	-0.0277687	-0.252817	0.157781	0.0924553	0.0104798	0.0534557	-0.0496863	-0.0681976	-0.11791	-0.00617253
04923 Regulation of lipolysis in adipocytes	-1.95395	-0.186652	0.0973239	-0.0602413	0.0376173	0.0629953	-0.0325568	0.0773259	0.0216829	-0.0262553
04920 Adipocytokine signaling pathway	-1.7052	-0.0502064	0.15762	-0.0541653	0.0171535	0.0647264	-0.0453915	-3.11656e-05	-0.0780471	0.054496
03320 PPAR signaling pathway	-0.247851	-0.481926	0.161501	-0.197698	0.113833	-0.075843	-0.0419283	-0.107074	-0.0195809	0.0332346
04915 Estrogen signaling pathway	-1.34601	-0.104577	0.0765993	-0.0942012	0.0793863	-0.0114195	-0.109173	0.0713494	0.0634723	0.101586
04914 Progesterone-mediated oocyte maturation	-0.428835	-0.108757	0.0204158	0.0977662	0.165276	0.035961	0.00736394	-0.000934506	0.0672635	0.0310042
04921 Oxytocin signaling pathway	-0.590475	-0.190958	0.155803	0.0179929	-0.0318703	-0.0772211	-0.0604616	0.0958822	-0.0926762	0.0837166
04926 Relaxin signaling pathway	-1.80309	-0.101648	0.0758075	-0.0784059	0.0294092	-0.00846918	-0.0145369	0.115679	0.0587708	0.0800861
04918 Thyroid hormone synthesis	-1.99539	0.0773518	0.0701273	-0.114439	-0.0254202	0.039	-0.0433993	0.0294233	-0.0538639	-0.0215901
04919 Thyroid hormone signaling pathway	-1.15787	-0.0707246	-0.159868	0.0699116	0.00368636	-0.0524229	0.0158761	-0.00226822	-0.0388814	0.0409916
04928 Parathyroid hormone synthesis, secretion and action	-1.59111	-0.166039	0.0949652	0.0448218	0.0229473	-0.0869685	-0.0389969	0.0385871	0.0580553	-0.0738118
04916 Melanogenesis	-1.96688	-0.0398884	0.0420791	-0.0517011	0.0790737	-0.000674756	-0.0870207	0.0594174	-0.0193783	0.0781736
04925 Aldosterone synthesis and secretion	-1.78696	-0.118226	0.0860027	-0.0896667	0.0411278	-0.0234653	0.0616005	0.0199842	0.014812	-0.0553714
04260 Cardiac muscle contraction	-1.5641	-0.152609	0.0603565	-0.022556	-0.0957039	0.0374811	0.0518969	0.0309462	0.0151223	-0.0439697
04261 Adrenergic signaling in cardiomyocytes	-0.800924	-0.116967	0.0583535	0.0350276	-0.0993905	-0.0291828	0.108091	0.0540805	0.0867981	0.0313791
04270 Vascular smooth muscle contraction	-1.87069	-0.109742	0.166009	0.0187302	-0.0178357	-0.0418654	0.0325438	0.0948926	0.0555106	-0.0116021
04970 Salivary secretion	-2.00938	-0.10909	0.107737	-0.0462756	-0.0181344	0.0993328	0.0221403	0.0905648	-0.053859	-0.0450856
04972 Pancreatic secretion	-1.77958	0.0658309	0.132272	-0.113468	-0.0398051	0.0732095	0.161118	-0.00100599	-0.076624	0.0517187
04976 Bile secretion	-1.77878	-0.161391	-0.0422601	0.0120354	-0.0305596	-0.0612812	0.1136	-0.00275794	0.0548809	0.0609661
04978 Mineral absorption	-1.92908	-0.272557	-0.0632864	0.0242659	-0.0933555	0.0967052	0.0422254	0.0417903	-0.0400955	-0.0291182
04962 Vasopressin-regulated water reabsorption	-1.24622	-0.0924502	0.0999474	0.0229649	-0.0525287	0.171764	0.0659603	0.0660375	0.0724382	-0.0353407
04961 Endocrine and other factor-regulated calcium reabsorption	-1.83842	-0.159915	0.0390521	-0.178583	-0.148501	0.0907842	0.174489	0.0749957	-0.066661	0.0472303
04966 Collecting duct acid secretion	-1.36386	-0.00316722	0.0877038	-0.0389972	-0.0757154	0.0237891	-0.0399956	-0.0225134	-0.00986559	-0.0116276
04724 Glutamatergic synapse	-1.43845	-0.0620738	0.0220153	0.0374463	0.0597753	0.060764	0.139512	-0.0517679	-0.0872712	0.0359898
04727 GABAergic synapse	-1.06251	-0.0975259	0.144293	-0.106097	0.080364	0.0418522	0.046666	-0.0515624	-0.0178192	0.0384965
04725 Cholinergic synapse	-1.70755	-0.0586625	0.0874084	-0.0476487	0.0702796	-0.0238115	-0.0351356	0.080449	0.0326403	0.0652229
04728 Dopaminergic synapse	-0.828737	-0.0630836	0.148691	-0.0443698	0.00710182	-0.0208848	-0.0049594	0.109428	0.0153112	0.0810323
04726 Serotonergic synapse	-1.94452	-0.0887443	0.0332912	-0.0174989	0.0255381	0.0118698	-0.069454	0.12496	0.016629	0.118043
04720 Long-term potentiation	-1.74037	-0.0203015	0.00468041	0.0602087	-0.0481169	-0.0114673	0.0401728	-0.0205662	-0.0125451	0.0308293
04730 Long-term depression	-1.89759	-0.0701117	-0.0427009	0.0453406	-0.0237853	-0.0305066	-0.0931403	0.112205	0.036018	0.0217992
04723 Retrograde endocannabinoid signaling	0.461222	0.0899856	-0.180569	-0.114809	0.267833	-0.0578343	-0.0588996	0.0954858	0.0630389	0.0208427
04721 Synaptic vesicle cycle	-0.0317893	0.0161248	0.114652	-0.0305109	-0.1847	0.0187813	0.132489	0.0284321	0.00346793	0.0089252
04722 Neurotrophin signaling pathway	-1.27512	0.089889	-0.0991299	0.0382222	-0.128345	-0.226624	0.043069	0.0395421	-0.00707862	-0.0150089
04740 Olfactory transduction	-1.80834	-0.158894	0.111437	-0.0615279	-0.0331691	0.0639031	0.0497757	0.0546835	-0.00216147	-0.00821079
04360 Axon guidance	-1.58802	0.0995986	-0.0422184	0.0957904	0.141549	-0.0925915	0.0843118	0.0141962	-0.108909	-0.0342947
04361 Axon regeneration	-1.65211	0.0894392	0.00372301	0.0189391	-0.0376628	0.0696641	0.10138	0.00036185	-0.00378774	0.00563483
04380 Osteoclast differentiation	-1.77657	0.065965	-0.0857538	0.0624043	-0.00985286	-0.0651028	0.0534202	-0.0109702	0.00997498	-0.0566484
04211 Longevity regulating pathway	-1.22985	0.085748	-0.0388869	0.0680262	-0.0251901	-0.0220828	0.00912474	0.0128872	-0.123688	0.0419555
04212 Longevity regulating pathway - worm	-0.61579	0.000226889	0.0892862	0.0199735	0.165611	-0.0608505	0.0181711	-0.0767836	-0.0787601	-0.027812
04213 Longevity regulating pathway - multiple species	-1.08962	-0.136885	0.0972398	-0.107721	0.0486778	0.0486173	0.000476273	0.000837726	-0.0263362	0.0517159
04710 Circadian rhythm	-1.87583	-0.0610184	0.0759305	0.00640339	-0.123371	0.051102	0.00548638	-0.062283	-0.103081	-0.0149283
04713 Circadian entrainment	-1.73093	-0.183412	0.109721	-0.0680722	0.057052	0.0593424	-0.0517965	0.109962	0.0269433	0.0112802
04714 Thermogenesis	5.11052	-0.0607742	-0.167855	-0.0938073	0.199826	0.00733278	0.0549166	0.316817	-0.0744437	0.0393431
04626 Plant-pathogen interaction	-1.27087	-0.16276	-0.00421643	-0.0633174	-0.147148	0.0421759	-0.00976356	0.0548054	0.0871911	-0.0465518
05200 Pathways in cancer	1.59037	-0.0186276	-0.0899542	0.0455843	0.182512	-0.182175	0.176506	0.0993379	-0.0520668	-0.0107642
05206 MicroRNAs in cancer	-1.6245	0.0260023	-0.117075	0.0490154	0.039243	-0.145711	-0.0351735	-0.0249167	0.13487	-0.00685941
05205 Proteoglycans in cancer	-1.09252	0.0029156	-0.00430723	-0.00680772	0.108357	-0.0932364	0.0807193	-0.00449452	0.0475229	-0.0387803
05207 Chemical carcinogenesis - receptor activation	-1.02782	-0.0611525	-0.0260244	0.0753686	0.0228828	0.018456	0.0102536	0.0515151	0.0738788	0.0156569
05208 Chemical carcinogenesis - reactive oxygen species	4.26723	-0.112818	0.077141	-0.200083	0.303476	0.111479	0.0652589	0.0458681	0.121157	-0.109967
05203 Viral carcinogenesis	1.04913	0.0475958	-0.0719929	0.00375262	0.0525935	0.00549318	-0.0636626	0.0468433	-0.046436	0.0531406
05230 Central carbon metabolism in cancer	-1.17205	-0.0991549	0.138075	0.0855524	0.0379123	-0.00296303	0.0284625	-0.0493953	0.0469768	-0.0257063
05231 Choline metabolism in cancer	-1.49162	-0.0310135	-0.186572	0.146366	0.0416673	-0.0776783	0.174757	0.0441392	0.00982462	-0.00887515
05235 PD-L1 expression and PD-1 checkpoint pathway in cancer	-1.81462	0.0757291	-0.00109789	0.10126	0.013059	-0.0426444	0.0959811	0.030654	0.0252122	-0.012983
05210 Colorectal cancer	-1.55945	-0.0295023	-0.10514	0.154322	0.0897452	-0.154481	0.10487	0.071349	-0.0646737	-0.0724682
05212 Pancreatic cancer	-1.78189	0.0404848	-0.18884	0.0646674	0.0488073	-0.105425	0.116276	0.00891557	-0.015741	-0.0667419
05225 Hepatocellular carcinoma	-1.34381	0.0280558	0.00924943	-0.00441474	0.139676	-0.172625	0.103364	0.0799235	0.0991918	-0.0707965
05226 Gastric cancer	-1.90805	0.0587252	-0.0991543	0.04875	0.0826272	-0.174071	-0.00765673	0.0586689	0.0120713	-0.0255798
05214 Glioma	-1.74383	0.00193926	-0.00873392	0.0479456	0.0334184	-0.123343	0.0146216	0.0148399	0.0519983	-0.0343324
05211 Renal cell carcinoma	-1.6209	0.164577	0.019916	0.0311705	0.128472	-0.0474536	0.06244	-0.119663	0.0217603	0.02422
05215 Prostate cancer	-1.66293	0.149005	-0.0399719	-0.0384149	0.0618466	-0.135568	-0.0344815	0.000358865	0.047341	0.0246485
05213 Endometrial cancer	-2.05162	0.10454	-0.128048	0.0586515	0.0713527	-0.149054	-0.00775307	0.0195897	0.0220357	-0.0181047
05222 Small cell lung cancer	-2.01168	0.117987	-0.00530418	-0.0370683	0.0467404	-0.0687338	-0.0285785	-0.034239	-0.0209097	-0.0327022
05166 Human T-cell leukemia virus 1 infection	1.029	0.187967	0.0159739	0.155295	0.309339	-0.109942	0.0363723	-0.125101	0.132182	0.0163517
05170 Human immunodeficiency virus 1 infection	0.596968	0.242094	-0.13471	0.0546904	0.176371	0.0245348	0.103633	-0.0293244	-0.104126	0.0551451
05161 Hepatitis B	-1.54278	0.0426916	0.0118265	0.000460036	0.0719341	-0.0884743	-0.0219856	-0.0547029	-0.0494085	-0.0131207
05160 Hepatitis C	-1.04721	0.254814	-0.0668808	0.0292165	-0.133999	-0.146993	-0.0882056	0.0991401	-0.0578369	-0.0576409
05171 Coronavirus disease - COVID-19	6.90367	1.3097	1.03475	0.589219	0.0595941	0.0513431	-0.0547563	-0.122115	0.0536773	-0.0550185
05164 Influenza A	-0.555262	-0.00354547	-0.100737	0.0174526	-0.0751959	0.0763124	0.0400813	0.0166008	-0.038618	0.0377195
05162 Measles	-1.29409	0.0793221	0.0276435	-0.0102264	-0.117994	-0.0450836	-0.0608124	0.0462371	-0.160651	-0.0793847
05168 Herpes simplex virus 1 infection	-1.16377	0.14732	-0.0536109	-0.0519011	0.0345731	0.0599973	-0.0179369	0.0218448	-0.112202	0.0312386
05163 Human cytomegalovirus infection	-0.728903	0.011221	0.0599754	-0.0391471	0.174128	-0.185554	0.0806461	0.175022	-0.0337736	0.0519874
05167 Kaposi sarcoma-associated herpesvirus infection	-0.911393	0.0695767	0.187484	0.073729	0.0699085	-0.114426	0.0648101	0.00217797	-0.125417	0.00339742
05169 Epstein-Barr virus infection	0.83603	0.262733	-0.045994	-0.209626	0.0568933	-0.0807487	0.0341167	0.053828	0.0255052	-0.0368644
05165 Human papillomavirus infection	1.77476	0.1809	-0.00204692	0.0895721	-0.0800983	-0.262497	0.137003	-0.0252564	-0.0213473	0.00685072
05110 Vibrio cholerae infection	-0.186013	0.043984	0.115172	-0.0239733	-0.0449323	0.0129932	-0.00356852	0.00638868	0.0112696	0.0745399
05120 Epithelial cell signaling in Helicobacter pylori infection	-0.774767	0.0875547	0.0652801	-0.00363272	-0.0779334	-0.0467551	-0.00815997	-0.0650149	0.0208955	0.00185726
05130 Pathogenic Escherichia coli infection	0.522704	0.13565	-0.00444488	0.0187204	-0.0289009	0.0130389	-0.021589	-0.0566234	-0.0408314	-0.0944964
05132 Salmonella infection	2.7329	0.192978	-0.0280035	0.309632	-0.00830472	0.268908	0.0147556	0.115528	-0.0860428	-0.0127335
05131 Shigellosis	1.73488	0.486388	0.120484	0.0937989	0.0640767	-0.13695	-0.0385459	-0.033718	-0.0832789	-0.0219365
05135 Yersinia infection	-0.869235	0.253724	-0.0489195	-0.00973438	0.0786464	-0.0740541	-0.0189337	0.0364937	-0.0437663	0.00379345
05134 Legionellosis	-1.27105	-0.016385	0.116605	-0.00739965	-0.141638	0.0303503	-0.0304833	-0.0276022	6.94794e-05	-0.0145319
05152 Tuberculosis	-0.364812	0.245709	-0.0031256	0.132097	-0.147131	-0.0214253	0.0774522	-0.0853146	0.0935048	0.0396739
05100 Bacterial invasion of epithelial cells	-1.29659	0.188242	-0.0241145	-0.100229	-0.115604	0.0404006	-0.0534154	0.0329901	-0.0565066	0.0301645
05146 Amoebiasis	-1.93851	0.093523	-0.0749307	-0.0276629	-0.0460562	0.0118545	0.0109936	0.00639204	0.0401948	0.0531277
05145 Toxoplasmosis	-1.66689	-0.0298431	0.124688	-0.0571921	0.0753956	-0.0070216	-0.0500514	-0.0245536	-0.00312803	0.00575683
05142 Chagas disease	-1.5336	0.00725643	0.0314844	0.0417912	-0.00432971	0.00648102	0.0274237	0.0451521	0.0567011	0.0185097
05322 Systemic lupus erythematosus	-1.7724	0.0481187	0.0282602	-0.162025	-0.0840637	0.113405	-0.0566059	-0.0551925	0.0455222	0.0104104
05323 Rheumatoid arthritis	-1.04249	0.0666109	0.0106693	0.00364763	-0.0866214	-0.0285512	-0.00464016	-0.055628	0.0318486	0.00705314
05010 Alzheimer disease	10.4003	0.506223	-0.147767	-0.150092	0.0421474	0.00072449	-0.0168056	0.136194	-0.10894	-0.0611185
05012 Parkinson disease	9.96938	0.281789	0.0380933	-0.234792	-0.0269635	0.0365587	-0.0608114	0.160263	0.0675937	0.0012955
05014 Amyotrophic lateral sclerosis	11.0563	0.617645	0.0736994	-0.278514	-0.212081	0.29601	0.111116	-0.0224072	0.0287941	-0.174623
05016 Huntington disease	10.9969	0.610261	0.0865537	-0.461622	-0.0537671	0.149295	0.252142	0.170839	-0.057889	0.0786257
05017 Spinocerebellar ataxia	3.6173	0.563976	0.0252902	-0.20024	-0.140126	-0.10387	-0.0939347	0.0317897	-0.0739638	0.0135363
05020 Prion disease	8.86161	0.394675	0.0332349	-0.380217	0.162841	0.0484147	-0.0455602	0.220676	0.00973123	-0.198701
05022 Pathways of neurodegeneration - multiple diseases	13.0548	0.578019	0.207241	-0.133243	-0.263232	-0.0554438	0.211264	0.117105	-0.105461	-0.111717
05031 Amphetamine addiction	-1.74572	-0.10897	0.108428	0.0217575	-0.0741744	-0.00946961	-0.00234853	0.0103915	-0.0303644	-0.00224167
05032 Morphine addiction	-1.99688	-0.0628347	0.138991	-0.0822425	-0.0272359	0.0477789	0.0191009	0.0237821	0.0111697	0.0657816
05034 Alcoholism	-0.428865	-0.182213	0.18615	0.0484722	0.0620885	-0.00405817	-0.170705	0.0819941	0.0507695	0.0885942
05417 Lipid and atherosclerosis	-0.293693	0.0455592	0.0718345	-0.0734233	0.0346007	-0.0546433	-0.0363163	0.027955	-0.118505	-0.0113392
05418 Fluid shear stress and atherosclerosis	-0.995223	-0.0249911	0.145777	-0.158286	0.0799525	-0.0216787	0.0813288	0.0748749	-0.0396566	-0.0499881
05410 Hypertrophic cardiomyopathy	-2.03657	-0.0118453	-0.0352367	-0.0552487	-0.168057	-0.0161488	-0.0134709	-0.0249543	-0.0281271	0.0233599
05415 Diabetic cardiomyopathy	4.5924	-0.135592	0.308798	-0.376398	0.443396	0.182722	0.058245	0.133613	0.011257	-0.125496
04936 Alcoholic liver disease	-0.930797	-0.162241	0.0550189	-0.0419315	0.0317597	0.0146522	-0.047032	0.0224403	-0.169181	0.00768497
04932 Non-alcoholic fatty liver disease	1.8467	0.108808	0.00835623	-0.138453	0.159919	0.0421118	-0.138953	0.0559091	-0.103155	-0.0269876
04931 Insulin resistance	-0.960345	-0.0807039	0.0336167	-0.000963447	0.0529513	-0.0233312	0.0284404	-0.0415101	-0.0658292	0.0655059
04934 Cushing syndrome	-1.53275	-0.0880272	-0.00671778	-0.114772	0.156599	-0.105154	0.0781761	0.0298958	0.0533255	-0.00802107
01521 EGFR tyrosine kinase inhibitor resistance	-1.96122	0.159794	-0.0154419	0.0952732	0.0463469	-0.0932833	0.0513775	0.023625	0.0866435	-0.0335025
01524 Platinum drug resistance	-1.31344	-0.0490008	-0.145054	0.156102	0.135108	-0.132618	0.0544478	-0.110246	-0.0709299	-0.033669
01523 Antifolate resistance	-1.69286	-0.239209	0.0307116	0.0600857	0.034053	-0.004676	0.0322723	-0.123854	-0.0150803	0.0647149

## Sheet: Eigenvalues
Eigenvalues for studied Thraustochytrid species
Pathways were discovered using proteomic data
Pathways were discovered using predicted proteomic data from transcriptomes (Trinity + Transdecoder)
Pathways were discovered using predicted proteomic data from genomes (AUGUSTUS)
	PCA1	PCA2	PCA3	PCA4	PCA5	PCA6	PCA7	PCA8	PCA9	PCA10
Described variance, percentage:	0.982738	0.00736537	0.00314579	0.00186336	0.00127402	0.000991017	0.000776675	0.000691528	0.000448725	0.00036993
Aplanochytrium stocchinoi GSBS06	-7.86966	-0.63153	-3.97605	6.93461	4.14006	-4.49194	-1.54101	-0.0763288	0.504102	-0.278596
Aurantiochytrium limacinum ATCC MYA-1381	-1.4839	7.68828	6.41344	0.704725	3.67868	1.72538	0.100528	-2.27585	1.65289	2.05387
Schizochytrium aggregatum ATCC 28209	-1.24508	6.15246	-5.92569	-3.32394	-5.28322	-2.32147	-1.10049	-2.40466	0.49866	1.04489
Thraustochytrium sp. LLF1b MMETSP0198	-2.56499	5.24017	1.1257	2.63606	-2.86125	1.3211	0.00770671	5.53207	-3.00851	0.148591
Thraustochytrium aureum ssp. strugatskii TAHE00071	-12.6455	0.506905	-1.89755	-6.81045	5.68055	-0.0832275	0.665128	0.796899	-2.05695	-1.84844
Aplanochytriun kerguelense PBS07	-22.1847	-4.98715	-1.86291	2.38789	-1.9685	5.54323	0.712992	-2.45305	-0.816668	0.480508
Hondaea fermentalgiana CCAP_4062/3	-8.25478	-1.34859	3.46413	-0.183002	-3.02209	-2.46222	4.09752	0.883711	3.5903	-2.48844
Aurantiochytrium sp. T66	30.593	-0.732354	-3.61509	1.30536	1.48688	1.53918	4.28576	-0.852675	-0.907287	0.165192
Schizochytrium sp. CCTCC M209059	11.5724	-2.48035	5.43158	0.306992	-2.01636	-1.53891	-2.82455	-2.90666	-3.14117	-2.43276
Thraustochytrium sp. ATCC 26185	12.5986	-2.04657	-1.48485	-1.26211	0.444412	3.49874	-4.24379	2.18785	3.91125	-1.10701
Aurantiochytrium sp. KH105	1.48457	-7.36127	2.3273	-2.69613	-0.27916	-2.72985	-0.159803	1.56869	-0.22662	4.2622
