# Supplementary material for: Thraustochytrids: Evolution, Ultrastructure, Biotechnology, and Modeling
Source: Int J Mol Sci. 2024 Dec 7;25(23):13172. doi: 10.3390/ijms252313172 (PMC11642839; doi:10.3390/ijms252313172)
Supplement: Supplementary file 1 [file ijms-25-13172-s001.zip › Supplementary Table S4 Pathway Statistics.xlsx]

## Sheet: List1
SUPPLEMENTARY TABLE S4. Statistics of enzyme components presented in proteomes of 11 Thraustochitrid species by BlastKOALA
Pathways were discovered using proteomic data
Pathways were discovered using predicted proteomic data from transcriptomes (Trinity + Transdecoder)
Pathways were discovered using predicted proteomic data from genomes (AUGUSTUS)
PATHWAY CATEGORY	PATHWAY	Thraustochytrium aureum ssp. strugatskii TAHE00071	Aplanochytriun kerguelense PBS07	Hondaea fermentalgiana CCAP_4062/3	Aplanochytrium stocchinoi GSBS06	Aurantiochytrium limacinum ATCC MYA-1381	Schizochytrium aggregatum ATCC 28209	Thraustochytrium sp. LLF1b MMETSP0198	Aurantiochytrium sp. T66	Schizochytrium sp. CCTCC M209059	Thraustochytrium sp. ATCC 26185	Aurantiochytrium sp. KH105
Global and overview maps	01100 Metabolic pathways	592	632	537	541	538	464	523	267	404	361	464
Global and overview maps	01110 Biosynthesis of secondary metabolites	249	267	243	239	236	208	233	128	195	171	207
Global and overview maps	01120 Microbial metabolism in diverse environments	118	129	118	116	115	105	111	67	99	92	104
Global and overview maps	01200 Carbon metabolism	72	75	73	71	72	62	69	45	65	61	71
Global and overview maps	01210 2-Oxocarboxylic acid metabolism	26	30	28	27	31	27	30	19	27	26	26
Global and overview maps	01212 Fatty acid metabolism	31	30	27	28	30	22	28	20	22	25	25
Global and overview maps	01230 Biosynthesis of amino acids	71	82	73	76	76	73	78	42	65	55	68
Global and overview maps	01232 Nucleotide metabolism	33	34	34	30	33	25	31	16	21	17	22
Global and overview maps	01250 Biosynthesis of nucleotide sugars	19	23	20	18	21	18	20	11	12	10	17
Global and overview maps	01240 Biosynthesis of cofactors	91	93	86	84	91	79	86	37	55	53	69
Global and overview maps	01220 Degradation of aromatic compounds	2	4	3	5	3	3	2	3	3	3	2
Carbohydrate metabolism	00010 Glycolysis / Gluconeogenesis	27	30	28	30	27	25	29	15	26	24	22
Carbohydrate metabolism	00020 Citrate cycle (TCA cycle)	18	17	16	15	17	14	17	12	15	16	16
Carbohydrate metabolism	00030 Pentose phosphate pathway	17	15	18	18	16	15	19	10	15	10	16
Carbohydrate metabolism	00040 Pentose and glucuronate interconversions	10	10	9	7	10	10	8	5	7	7	8
Carbohydrate metabolism	00051 Fructose and mannose metabolism	11	15	8	14	9	9	8	3	7	5	7
Carbohydrate metabolism	00052 Galactose metabolism	10	15	12	11	9	8	11	6	7	8	10
Carbohydrate metabolism	00053 Ascorbate and aldarate metabolism	11	11	14	10	14	12	12	7	10	10	9
Carbohydrate metabolism	00500 Starch and sucrose metabolism	8	11	6	9	5	4	7	3	4	2	5
Carbohydrate metabolism	00520 Amino sugar and nucleotide sugar metabolism	20	25	19	21	22	20	19	11	13	11	17
Carbohydrate metabolism	00620 Pyruvate metabolism	20	27	25	27	25	19	20	18	24	22	21
Carbohydrate metabolism	00630 Glyoxylate and dicarboxylate metabolism	19	21	18	18	16	15	15	10	15	17	16
Carbohydrate metabolism	00640 Propanoate metabolism	21	21	21	20	22	15	19	14	21	17	21
Carbohydrate metabolism	00650 Butanoate metabolism	12	17	14	15	15	12	13	8	13	12	14
Carbohydrate metabolism	00660 C5-Branched dibasic acid metabolism	2	4	3	3	2	3	2	1	3	3	2
Carbohydrate metabolism	00562 Inositol phosphate metabolism	15	18	11	14	15	10	14	3	11	8	11
Energy metabolism	00190 Oxidative phosphorylation	54	57	49	50	47	47	49	26	36	35	40
Energy metabolism	00195 Photosynthesis	0	0	0	2	0	0	0	0	0	0	0
Energy metabolism	00710 Carbon fixation by Calvin cycle	14	16	15	18	15	15	15	10	13	12	15
Energy metabolism	00720 Other carbon fixation pathways	9	9	10	8	10	6	8	6	9	8	9
Energy metabolism	00680 Methane metabolism	15	16	17	17	16	12	16	10	16	15	17
Energy metabolism	00910 Nitrogen metabolism	10	11	13	7	11	8	9	7	13	9	13
Energy metabolism	00920 Sulfur metabolism	13	10	9	10	10	11	10	4	8	6	9
Lipid metabolism	00061 Fatty acid biosynthesis	11	9	9	8	11	6	9	6	7	8	8
Lipid metabolism	00062 Fatty acid elongation	13	10	12	10	10	10	10	7	9	10	11
Lipid metabolism	00071 Fatty acid degradation	22	28	23	24	23	19	22	15	19	22	20
Lipid metabolism	00073 Cutin, suberine and wax biosynthesis	0	2	0	1	0	0	0	0	0	0	0
Lipid metabolism	00074 Mycolic acid biosynthesis	2	1	1	2	2	0	0	0	2	1	2
Lipid metabolism	00100 Steroid biosynthesis	13	13	13	15	11	3	9	8	8	10	13
Lipid metabolism	00120 Primary bile acid biosynthesis	6	7	4	5	4	5	2	3	3	2	3
Lipid metabolism	00140 Steroid hormone biosynthesis	10	9	10	11	8	3	5	5	6	5	10
Lipid metabolism	00561 Glycerolipid metabolism	13	15	12	12	10	13	14	8	12	11	9
Lipid metabolism	00564 Glycerophospholipid metabolism	27	20	25	19	21	23	24	6	16	11	15
Lipid metabolism	00565 Ether lipid metabolism	7	5	7	5	6	4	4	1	5	3	5
Lipid metabolism	00600 Sphingolipid metabolism	14	14	9	12	12	10	11	7	8	11	11
Lipid metabolism	00590 Arachidonic acid metabolism	9	10	5	7	6	8	7	2	2	4	5
Lipid metabolism	00591 Linoleic acid metabolism	0	2	0	1	1	0	0	0	0	0	0
Lipid metabolism	00592 alpha-Linolenic acid metabolism	3	7	4	5	3	2	2	3	3	3	3
Lipid metabolism	01040 Biosynthesis of unsaturated fatty acids	10	7	8	6	7	7	7	7	6	8	8
Nucleotide metabolism	00230 Purine metabolism	41	43	40	34	38	27	33	19	21	22	25
Nucleotide metabolism	00240 Pyrimidine metabolism	22	20	21	22	19	13	18	11	15	9	16
Amino acid metabolism	00250 Alanine, aspartate and glutamate metabolism	23	22	22	20	22	20	22	13	18	19	20
Amino acid metabolism	00260 Glycine, serine and threonine metabolism	29	36	31	32	28	29	30	9	27	20	29
Amino acid metabolism	00270 Cysteine and methionine metabolism	29	32	28	30	30	29	30	11	25	15	27
Amino acid metabolism	00280 Valine, leucine and isoleucine degradation	33	36	35	31	34	31	35	20	29	28	33
Amino acid metabolism	00290 Valine, leucine and isoleucine biosynthesis	7	9	8	9	9	8	9	6	8	8	8
Amino acid metabolism	00300 Lysine biosynthesis	4	5	4	5	4	5	5	1	3	2	2
Amino acid metabolism	00310 Lysine degradation	16	20	15	17	18	13	16	9	15	12	15
Amino acid metabolism	00220 Arginine biosynthesis	16	19	17	17	19	15	18	14	15	15	16
Amino acid metabolism	00330 Arginine and proline metabolism	16	22	18	18	17	14	16	8	16	10	16
Amino acid metabolism	00340 Histidine metabolism	12	11	8	9	7	13	13	2	6	5	6
Amino acid metabolism	00350 Tyrosine metabolism	13	15	12	13	12	13	11	7	8	8	10
Amino acid metabolism	00360 Phenylalanine metabolism	7	13	6	10	7	7	8	2	4	2	5
Amino acid metabolism	00380 Tryptophan metabolism	16	24	19	21	18	16	19	8	19	16	18
Amino acid metabolism	00400 Phenylalanine, tyrosine and tryptophan biosynthesis	10	14	10	13	12	12	14	2	7	6	7
Amino acid metabolism	Metabolism of other amino acids
Amino acid metabolism	00410 beta-Alanine metabolism	13	16	12	14	13	9	11	7	14	11	13
Amino acid metabolism	00430 Taurine and hypotaurine metabolism	4	6	4	4	3	2	3	2	3	2	4
Amino acid metabolism	00440 Phosphonate and phosphinate metabolism	3	0	3	2	3	2	2	0	2	2	1
Amino acid metabolism	00450 Selenocompound metabolism	10	13	10	10	9	8	9	4	9	7	11
Amino acid metabolism	00460 Cyanoamino acid metabolism	5	4	3	4	2	2	5	1	2	2	3
Amino acid metabolism	00470 D-Amino acid metabolism	3	3	2	3	1	2	2	0	2	2	2
Amino acid metabolism	00480 Glutathione metabolism	22	22	20	21	18	18	21	10	15	13	17
Glycan biosynthesis and metabolism	00510 N-Glycan biosynthesis	15	18	13	14	14	9	13	5	11	7	12
Glycan biosynthesis and metabolism	00513 Various types of N-glycan biosynthesis	10	12	8	11	10	6	8	3	8	5	8
Glycan biosynthesis and metabolism	00514 Other types of O-glycan biosynthesis	1	2	2	1	1	1	1	1	2	2	2
Glycan biosynthesis and metabolism	00531 Glycosaminoglycan degradation	5	7	3	5	3	2	5	3	4	4	4
Glycan biosynthesis and metabolism	00563 Glycosylphosphatidylinositol (GPI)-anchor biosynthesis	0	0	0	0	0	0	0	0	0	0	0
Glycan biosynthesis and metabolism	00603 Glycosphingolipid biosynthesis - globo and isoglobo series	1	2	0	2	1	2	2	0	2	2	2
Glycan biosynthesis and metabolism	00604 Glycosphingolipid biosynthesis - ganglio series	3	2	1	2	2	2	3	0	2	2	2
Glycan biosynthesis and metabolism	00511 Other glycan degradation	4	5	3	2	3	1	3	2	3	4	4
Glycan biosynthesis and metabolism	00540 Lipopolysaccharide biosynthesis	5	6	4	3	3	2	4	1	3	1	4
Glycan biosynthesis and metabolism	00541 O-Antigen nucleotide sugar biosynthesis	4	8	5	7	5	5	4	3	3	2	4
Metabolism of cofactors and vitamins	00730 Thiamine metabolism	3	3	3	5	3	2	3	0	1	2	2
Metabolism of cofactors and vitamins	00740 Riboflavin metabolism	8	7	7	8	7	6	8	2	1	4	6
Metabolism of cofactors and vitamins	00750 Vitamin B6 metabolism	6	7	7	7	8	8	8	2	2	5	5
Metabolism of cofactors and vitamins	00760 Nicotinate and nicotinamide metabolism	12	12	11	10	10	7	7	6	8	7	9
Metabolism of cofactors and vitamins	00770 Pantothenate and CoA biosynthesis	12	15	11	14	14	13	12	7	11	7	12
Metabolism of cofactors and vitamins	00780 Biotin metabolism	5	5	3	3	4	3	4	3	3	3	3
Metabolism of cofactors and vitamins	00785 Lipoic acid metabolism	14	14	13	12	14	12	14	6	10	12	10
Metabolism of cofactors and vitamins	00790 Folate biosynthesis	15	19	13	15	15	11	13	4	8	7	13
Metabolism of cofactors and vitamins	00670 One carbon pool by folate	12	12	11	10	12	9	11	5	8	8	9
Metabolism of cofactors and vitamins	00830 Retinol metabolism	8	13	6	8	5	7	6	5	6	7	7
Metabolism of cofactors and vitamins	00860 Porphyrin metabolism	15	15	15	15	12	14	16	7	11	9	12
Metabolism of cofactors and vitamins	00130 Ubiquinone and other terpenoid-quinone biosynthesis	7	6	5	6	6	5	4	1	5	1	3
Metabolism of terpenoids and polyketides	00900 Terpenoid backbone biosynthesis	17	13	14	10	14	13	13	4	10	7	11
Metabolism of terpenoids and polyketides	00909 Sesquiterpenoid and triterpenoid biosynthesis	1	1	1	1	1	0	1	1	1	1	1
Metabolism of terpenoids and polyketides	00904 Diterpenoid biosynthesis; Including: Gibberellin biosynthesis	0	0	0	1	0	0	0	0	0	0	0
Metabolism of terpenoids and polyketides	00906 Carotenoid biosynthesis	0	3	2	2	1	0	0	1	1	0	0
Metabolism of terpenoids and polyketides	00905 Brassinosteroid biosynthesis	1	1	0	1	1	0	0	1	0	0	0
Metabolism of terpenoids and polyketides	00981 Insect hormone biosynthesis	3	2	2	2	3	1	2	1	2	1	2
Metabolism of terpenoids and polyketides	00903 Limonene degradation	1	1	1	1	1	1	1	1	1	1	1
Metabolism of terpenoids and polyketides	00907 Pinene, camphor and geraniol degradation	2	4	2	4	3	2	3	1	2	2	2
Metabolism of terpenoids and polyketides	01051 Biosynthesis of ansamycins	0	1	1	1	1	1	1	1	1	1	1
Biosynthesis of other secondary metabolites	00940 Phenylpropanoid biosynthesis	3	5	2	3	1	2	3	1	2	1	2
Biosynthesis of other secondary metabolites	00950 Isoquinoline alkaloid biosynthesis	3	6	4	6	4	4	3	1	3	1	3
Biosynthesis of other secondary metabolites	00960 Tropane, piperidine and pyridine alkaloid biosynthesis	4	5	4	5	4	4	4	1	3	1	3
Biosynthesis of other secondary metabolites	00966 Glucosinolate biosynthesis	1	1	1	1	2	1	2	1	1	1	1
Biosynthesis of other secondary metabolites	00311 Penicillin and cephalosporin biosynthesis	0	1	1	1	1	0	0	0	1	0	1
Biosynthesis of other secondary metabolites	00332 Carbapenem biosynthesis	2	2	2	1	2	1	2	1	1	1	1
Biosynthesis of other secondary metabolites	00261 Monobactam biosynthesis	4	4	4	4	4	4	4	2	3	3	2
Biosynthesis of other secondary metabolites	00521 Streptomycin biosynthesis	3	5	2	3	2	1	2	0	1	0	1
Biosynthesis of other secondary metabolites	00401 Novobiocin biosynthesis	2	2	1	1	1	2	2	0	1	0	0
Biosynthesis of other secondary metabolites	00333 Prodigiosin biosynthesis	2	2	1	1	1	0	0	0	2	1	1
Biosynthesis of other secondary metabolites	00254 Aflatoxin biosynthesis	1	1	1	2	1	0	1	1	1	1	1
Biosynthesis of other secondary metabolites	00999 Biosynthesis of various plant secondary metabolites; Including: Crocin biosynthesis, Ginsenoside biosynthesis, Saponin adjuvant biosynthesis, Cannabidiol biosynthesis, Mugineic acid biosynthesis, Pentagalloylglucose biosynthesis, Benzoxazinoid biosynthesis, Gramine biosynthesis, Coumarin biosynthesis, Furanocoumarin biosynthesis, Hordatine biosynthesis, Podophyllotoxin biosynthesis	3	2	1	2	1	1	2	1	1	2	2
Xenobiotics biodegradation and metabolism	00362 Benzoate degradation	2	5	2	4	3	2	3	2	2	2	2
Xenobiotics biodegradation and metabolism	00627 Aminobenzoate degradation	4	5	3	5	5	2	4	3	3	3	3
Xenobiotics biodegradation and metabolism	00364 Fluorobenzoate degradation	0	1	1	1	1	1	1	1	0	1	0
Xenobiotics biodegradation and metabolism	00625 Chloroalkane and chloroalkene degradation	4	6	4	4	4	4	4	3	3	4	4
Xenobiotics biodegradation and metabolism	00361 Chlorocyclohexane and chlorobenzene degradation	0	3	1	1	1	1	1	1	0	1	0
Xenobiotics biodegradation and metabolism	00623 Toluene degradation	0	1	1	1	1	1	1	1	0	1	0
Xenobiotics biodegradation and metabolism	00642 Ethylbenzene degradation	0	1	0	1	0	0	0	0	0	0	0
Xenobiotics biodegradation and metabolism	00643 Styrene degradation	3	4	3	3	3	3	3	3	1	2	2
Xenobiotics biodegradation and metabolism	00791 Atrazine degradation	0	1	1	1	1	0	1	0	0	0	0
Xenobiotics biodegradation and metabolism	00930 Caprolactam degradation	4	5	5	7	6	3	5	4	5	5	4
Xenobiotics biodegradation and metabolism	00626 Naphthalene degradation	2	3	2	3	2	2	2	2	2	2	2
Xenobiotics biodegradation and metabolism	00980 Metabolism of xenobiotics by cytochrome P450	10	11	7	12	7	8	9	4	5	5	5
Xenobiotics biodegradation and metabolism	00982 Drug metabolism - cytochrome P450	7	8	5	9	4	6	6	3	3	4	4
Xenobiotics biodegradation and metabolism	00983 Drug metabolism - other enzymes	16	13	15	15	14	12	15	7	9	7	10
Xenobiotics biodegradation and metabolism	00196 Photosynthesis - antenna proteins	0	0	0	0	1	0	0	0	0	0	0
Xenobiotics biodegradation and metabolism	00908 Zeatin biosynthesis	1	1	1	0	1	0	1	0	1	0	1
Xenobiotics biodegradation and metabolism	00534 Glycosaminoglycan biosynthesis - heparan sulfate / heparin	1	1	1	0	0	1	1	0	1	0	0
Xenobiotics biodegradation and metabolism	00943 Isoflavonoid biosynthesis	0	0	0	0	0	1	0	0	0	0	0
Xenobiotics biodegradation and metabolism	00512 Mucin type O-glycan biosynthesis	1	0	0	0	0	0	0	0	0	0	0
Xenobiotics biodegradation and metabolism	00946 Degradation of flavonoids	1	0	0	0	0	0	0	0	0	0	1
Xenobiotics biodegradation and metabolism	00902 Monoterpenoid biosynthesis	0	1	1	0	0	0	0	1	0	1	1
Xenobiotics biodegradation and metabolism	00945 Stilbenoid, diarylheptanoid and gingerol biosynthesis	0	1	0	0	0	0	0	0	0	0	0
Xenobiotics biodegradation and metabolism	00941 Flavonoid biosynthesis	0	1	0	0	0	0	0	0	1	0	0
Xenobiotics biodegradation and metabolism	00944 Flavone and flavonol biosynthesis	0	1	0	0	0	0	0	0	0	0	0
Xenobiotics biodegradation and metabolism	00901 Indole alkaloid biosynthesis	0	1	0	0	0	0	0	0	0	0	0
Xenobiotics biodegradation and metabolism	00232 Caffeine metabolism	0	1	0	0	0	0	0	0	0	0	0
Xenobiotics biodegradation and metabolism	00524 Neomycin, kanamycin and gentamicin biosynthesis	0	1	0	0	0	0	0	0	0	0	0
Transcription	03020 RNA polymerase	19	22	20	16	19	15	18	7	10	9	12
Transcription	03022 Basal transcription factors	10	13	12	10	11	13	12	3	6	5	7
Transcription	03040 Spliceosome	58	72	58	49	48	45	51	21	33	26	41
Translation	03010 Ribosome	75	94	83	79	82	90	80	26	40	74	48
Translation	00970 Aminoacyl-tRNA biosynthesis	26	28	25	20	25	21	25	18	25	21	24
Translation	03013 Nucleocytoplasmic transport	29	37	33	22	26	17	29	8	23	12	30
Translation	03015 mRNA surveillance pathway	24	28	22	21	21	19	22	7	19	11	18
Translation	03008 Ribosome biogenesis in eukaryotes	42	49	43	26	43	29	34	19	31	22	35
Folding, sorting and degradation	03060 Protein export	21	25	18	20	20	22	20	7	7	13	8
Folding, sorting and degradation	04141 Protein processing in endoplasmic reticulum	45	52	44	43	45	42	43	20	35	32	31
Folding, sorting and degradation	04130 SNARE interactions in vesicular transport	10	10	9	12	10	11	10	2	5	2	4
Folding, sorting and degradation	04120 Ubiquitin mediated proteolysis	42	46	37	35	37	34	38	18	26	27	31
Folding, sorting and degradation	04122 Sulfur relay system	3	4	4	4	4	3	3	1	2	1	3
Folding, sorting and degradation	03050 Proteasome	37	35	36	36	36	36	36	13	23	20	24
Folding, sorting and degradation	03018 RNA degradation	29	41	32	28	31	26	33	11	20	14	21
Replication and repair	03030 DNA replication	16	31	26	14	10	13	22	14	22	18	26
Replication and repair	03410 Base excision repair	13	21	14	17	8	13	18	11	15	12	15
Replication and repair	03420 Nucleotide excision repair	31	42	40	30	30	31	30	15	25	18	32
Replication and repair	03430 Mismatch repair	10	16	15	11	8	8	8	8	11	9	13
Replication and repair	03440 Homologous recombination	8	16	15	9	7	10	13	6	10	7	10
Replication and repair	03450 Non-homologous end-joinin	3	5	4	3	2	2	2	0	4	2	4
Replication and repair	03460 Fanconi anemia pathway	11	17	11	10	6	9	9	5	6	4	8
Chromosome	03082 ATP-dependent chromatin remodelin	14	16	13	13	12	16	13	7	10	7	12
Chromosome	03083 Polycomb repressive complex	7	11	8	8	8	8	8	6	6	6	7
Information processing in viruses	03250 Viral life cycle - HIV-1	12	15	14	11	14	9	12	4	8	6	10
Information processing in viruses	03265 Virion - Ebolavirus, Lyssavirus and Morbillivirus	1	1	0	1	1	1	1	0	0	0	1
Information processing in viruses	03266 Virion - Herpesvirus	0	1	1	1	1	0	1	1	1	1	1
Membrane transport	02010 ABC transporters	13	20	11	6	13	7	7	9	12	8	16
Signal transduction	02020 Two-component system	8	8	7	7	7	7	7	5	6	6	6
Signal transduction	04010 MAPK signaling pathway	16	20	14	15	13	14	14	8	11	13	16
Signal transduction	04013 MAPK signaling pathway - fly	11	13	11	12	9	10	9	4	7	6	9
Signal transduction	04016 MAPK signaling pathway - plant	7	8	6	5	7	6	8	4	6	8	6
Signal transduction	04011 MAPK signaling pathway - yeast	12	10	10	12	11	8	10	4	8	8	10
Signal transduction	04012 ErbB signaling pathway	6	8	4	6	2	3	4	1	1	3	5
Signal transduction	04014 Ras signaling pathway	16	17	13	14	12	13	12	5	7	8	14
Signal transduction	04015 Rap1 signaling pathway	12	13	8	10	8	11	9	6	5	8	9
Signal transduction	04310 Wnt signaling pathway	16	17	11	12	12	13	13	5	10	10	11
Signal transduction	04330 Notch signaling pathway	7	9	8	5	7	5	4	2	4	2	4
Signal transduction	04340 Hedgehog signaling pathway	5	7	3	3	5	6	5	4	3	5	4
Signal transduction	04341 Hedgehog signaling pathway - fly	6	8	4	5	6	7	7	5	5	6	5
Signal transduction	04350 TGF-beta signaling pathway	8	10	7	6	7	7	7	3	6	6	8
Signal transduction	04390 Hippo signaling pathway	10	10	8	9	8	11	9	3	7	6	7
Signal transduction	04391 Hippo signaling pathway - fly	8	9	7	8	8	8	7	2	6	5	6
Signal transduction	04392 Hippo signaling pathway - multiple species	3	3	3	3	3	2	3	1	1	2	2
Signal transduction	04370 VEGF signaling pathway	10	10	6	7	5	6	6	2	3	5	6
Signal transduction	04371 Apelin signaling pathway	15	17	16	15	12	16	11	7	11	12	13
Signal transduction	04630 JAK-STAT signaling pathway	3	3	1	2	2	2	2	1	0	1	1
Signal transduction	04064 NF-kappa B signaling pathway	5	4	3	3	4	4	3	2	2	2	3
Signal transduction	04668 TNF signaling pathway	5	5	5	5	3	4	3	2	2	4	4
Signal transduction	04066 HIF-1 signaling pathway	17	17	17	15	13	14	14	9	10	14	15
Signal transduction	04068 FoxO signaling pathway	16	21	18	18	16	15	15	5	13	13	13
Signal transduction	04020 Calcium signaling pathway	16	16	15	13	13	14	12	6	14	10	14
Signal transduction	04070 Phosphatidylinositol signaling system	13	17	11	11	12	10	12	4	9	8	11
Signal transduction	04072 Phospholipase D signaling pathway	8	10	9	9	5	7	7	2	4	4	7
Signal transduction	04071 Sphingolipid signaling pathway	23	24	20	19	19	16	18	9	15	16	21
Signal transduction	04024 cAMP signaling pathway	17	16	13	12	13	13	10	8	11	12	16
Signal transduction	04022 cGMP-PKG signaling pathway	14	15	15	13	10	15	12	7	12	12	15
Signal transduction	04151 PI3K-Akt signaling pathway	28	28	25	28	20	25	23	8	18	18	23
Signal transduction	04152 AMPK signaling pathway	27	30	19	21	19	19	20	8	16	15	20
Signal transduction	04150 mTOR signaling pathway	28	30	24	28	21	25	23	8	15	15	21
Signal transduction	04075 Plant hormone signal transduction	6	6	6	6	5	5	4	4	6	5	5
Signaling molecules and interaction	04080 Neuroactive ligand-receptor interaction	3	3	2	1	1	2	1	1	0	1	0
Signaling molecules and interaction	03070 Bacterial secretion system	1	1	2	0	1	2	2	1	0	2	1
Transport and catabolism	04144 Endocytosis	51	51	47	45	47	43	43	17	28	23	34
Transport and catabolism	04145 Phagosome	26	30	28	25	26	29	25	14	19	24	24
Transport and catabolism	04142 Lysosome	39	40	37	33	36	30	37	15	29	21	36
Transport and catabolism	04146 Peroxisome	39	44	41	33	36	31	28	17	24	23	30
Transport and catabolism	04140 Autophagy - animal	37	45	37	34	29	29	32	9	23	22	28
Transport and catabolism	04138 Autophagy - yeast	30	39	35	33	26	24	29	11	27	18	24
Transport and catabolism	04136 Autophagy - other	12	14	12	14	10	9	12	2	7	6	9
Transport and catabolism	04137 Mitophagy - animal	22	21	18	17	16	16	14	4	10	11	12
Transport and catabolism	04139 Mitophagy - yeast	7	8	7	9	7	7	7	3	4	3	6
Transport and catabolism	04148 Efferocytosis	19	23	24	20	17	16	17	10	16	13	20
Cell growth and death	04110 Cell cycle	32	51	39	30	30	26	37	15	26	26	31
Cell growth and death	04111 Cell cycle - yeast	28	45	41	26	26	21	35	17	30	28	34
Cell growth and death	04112 Cell cycle - Caulobacter	2	2	2	2	2	2	2	0	2	3	2
Cell growth and death	04113 Meiosis - yeast	19	31	29	19	18	15	25	13	22	21	25
Cell growth and death	04114 Oocyte meiosis	25	30	26	23	23	21	24	13	21	22	26
Cell growth and death	04210 Apoptosis	15	15	16	12	13	15	14	7	12	9	13
Cell growth and death	04214 Apoptosis - fly	8	10	8	6	7	6	7	4	3	5	5
Cell growth and death	04215 Apoptosis - multiple species	3	2	3	2	2	3	2	1	2	2	1
Cell growth and death	04216 Ferroptosis	8	10	8	8	5	5	9	5	7	7	9
Cell growth and death	04217 Necroptosis	17	17	17	19	18	20	19	9	12	13	12
Cell growth and death	04115 p53 signaling pathway	9	11	8	9	8	6	8	4	4	7	7
Cell growth and death	04218 Cellular senescence	18	20	17	15	13	14	12	6	10	12	15
Cellular community - eukaryotes	04510 Focal adhesion	16	15	11	14	11	11	9	5	6	8	12
Cellular community - eukaryotes	04520 Adherens junction	12	10	6	7	8	8	6	3	5	5	8
Cellular community - eukaryotes	04530 Tight junction	26	23	21	22	23	22	19	8	18	14	17
Cellular community - eukaryotes	04540 Gap junction	5	9	9	10	4	6	6	5	8	7	10
Cellular community - eukaryotes	04550 Signaling pathways regulating pluripotency of stem cells	4	6	4	4	1	3	4	2	2	3	3
Cellular community - prokaryotes	02024 Quorum sensing	4	4	5	3	4	5	4	3	3	5	5
Cell motility	04814 Motor proteins	27	27	32	17	27	29	25	16	29	25	32
Cell motility	04820 Cytoskeleton in muscle cells	7	7	6	6	5	6	5	3	4	4	5
Cell motility	04810 Regulation of actin cytoskeleton	22	24	19	22	18	17	17	8	12	14	15
Immune system	04611 Platelet activation	9	10	8	7	5	8	7	6	6	7	9
Immune system	04613 Neutrophil extracellular trap formation	16	21	15	17	13	13	17	9	11	14	12
Immune system	04620 Toll-like receptor signaling pathway	5	5	4	4	2	3	3	2	2	3	4
Immune system	04624 Toll and Imd signaling pathway	4	4	3	3	3	3	3	0	1	2	1
Immune system	04621 NOD-like receptor signaling pathway	10	15	13	12	8	11	14	5	4	10	9
Immune system	04622 RIG-I-like receptor signaling pathway	4	6	4	4	2	3	4	1	1	1	2
Immune system	04623 Cytosolic DNA-sensing pathway	10	15	14	10	11	9	11	5	7	5	7
Immune system	04625 C-type lectin receptor signaling pathway	7	8	5	5	4	4	5	2	2	5	5
Immune system	04650 Natural killer cell mediated cytotoxicity	8	8	5	6	3	3	4	1	3	5	6
Immune system	04612 Antigen processing and presentation	6	8	10	8	9	9	9	6	6	6	7
Immune system	04660 T cell receptor signaling pathway	16	17	11	14	10	12	11	2	7	9	11
Immune system	04658 Th1 and Th2 cell differentiation	3	3	2	2	1	2	2	0	1	3	2
Immune system	04659 Th17 cell differentiation	3	4	3	3	2	3	3	1	2	4	3
Immune system	04657 IL-17 signaling pathway	5	7	6	6	3	5	5	2	3	3	6
Immune system	04662 B cell receptor signaling pathway	9	9	5	7	3	5	5	2	3	5	6
Immune system	04664 Fc epsilon RI signaling pathway	7	7	5	6	3	3	3	2	3	4	6
Immune system	04666 Fc gamma R-mediated phagocytosis	19	20	17	18	16	13	15	6	10	10	13
Immune system	04670 Leukocyte transendothelial migration	9	8	4	5	5	8	4	3	4	4	5
Immune system	04062 Chemokine signaling pathway	13	14	10	11	8	12	8	5	5	9	11
Endocrine system	04911 Insulin secretion	2	2	3	2	1	2	1	1	1	2	2
Endocrine system	04910 Insulin signaling pathway	19	21	17	19	14	15	14	7	15	12	17
Endocrine system	04922 Glucagon signaling pathway	18	23	19	17	18	15	17	11	17	17	16
Endocrine system	04923 Regulation of lipolysis in adipocytes	5	7	6	5	3	5	6	5	5	5	6
Endocrine system	04920 Adipocytokine signaling pathway	7	10	8	7	7	8	6	5	6	7	5
Endocrine system	03320 PPAR signaling pathway	17	18	15	18	17	12	14	14	15	14	16
Endocrine system	04929 GnRH secretion	3	5	3	4	1	2	2	1	1	2	3
Endocrine system	04912 GnRH signaling pathway	5	7	5	8	4	4	4	2	5	3	6
Endocrine system	04913 Ovarian steroidogenesis	5	2	4	3	2	1	1	2	1	3	3
Endocrine system	04915 Estrogen signaling pathway	8	13	10	12	8	10	9	7	7	7	9
Endocrine system	04914 Progesterone-mediated oocyte maturation	16	22	18	16	14	13	15	9	11	13	16
Endocrine system	04917 Prolactin signaling pathway	5	6	3	6	1	3	3	1	1	2	3
Endocrine system	04921 Oxytocin signaling pathway	14	18	14	16	12	15	12	9	14	13	13
Endocrine system	04926 Relaxin signaling pathway	6	8	8	8	4	8	5	5	5	5	7
Endocrine system	04935 Growth hormone synthesis, secretion and action	5	9	5	8	3	5	4	3	3	4	5
Endocrine system	04918 Thyroid hormone synthesis	7	7	6	6	5	7	6	3	4	4	3
Endocrine system	04919 Thyroid hormone signaling pathway	13	16	12	12	10	9	9	5	10	7	12
Endocrine system	04928 Parathyroid hormone synthesis, secretion and action	8	9	8	10	5	6	8	5	7	8	9
Endocrine system	04916 Melanogenesis	5	10	5	7	4	6	5	4	4	4	5
Endocrine system	04924 Renin secretion	4	7	6	4	4	5	5	3	5	5	6
Endocrine system	04614 Renin-angiotensin system	2	3	2	2	1	2	2	2	2	2	2
Endocrine system	04925 Aldosterone synthesis and secretion	9	7	7	7	5	6	6	5	5	6	7
Endocrine system	04927 Cortisol synthesis and secretion	4	3	2	4	1	1	1	2	1	2	2
Circulatory system	04260 Cardiac muscle contraction	9	8	9	7	7	8	8	5	8	7	9
Circulatory system	04261 Adrenergic signaling in cardiomyocytes	14	14	14	13	12	14	12	7	11	11	15
Circulatory system	04270 Vascular smooth muscle contraction	6	6	7	7	3	7	5	4	5	7	7
Digestive system	04970 Salivary secretion	6	7	5	3	3	6	6	4	5	5	5
Digestive system	04971 Gastric acid secretion	4	5	4	4	3	5	3	4	4	4	4
Digestive system	04972 Pancreatic secretion	10	9	5	4	8	10	6	4	4	6	6
Digestive system	04976 Bile secretion	8	8	7	7	6	6	4	4	6	5	10
Digestive system	04973 Carbohydrate digestion and absorption	5	5	1	2	2	2	2	1	0	2	2
Digestive system	04975 Fat digestion and absorption	7	4	4	4	5	2	5	4	4	4	4
Digestive system	04979 Cholesterol metabolism	5	3	2	4	5	3	2	2	1	2	3
Digestive system	04977 Vitamin digestion and absorption	4	3	2	2	2	1	1	1	1	1	1
Digestive system	04980 Cobalamin transport and metabolism	7	7	6	7	5	5	5	0	2	0	2
Digestive system	04978 Mineral absorption	6	7	7	3	4	4	5	4	8	4	8
Digestive system	04974 Protein digestion and absorption	9	6	5	0	6	7	2	3	4	3	4
Excretory system	04962 Vasopressin-regulated water reabsorption	10	12	12	7	9	11	12	6	8	9	11
Excretory system	04960 Aldosterone-regulated sodium reabsorption	5	4	2	3	1	1	2	0	2	2	2
Excretory system	04961 Endocrine and other factor-regulated calcium reabsorption	9	5	7	3	6	9	4	5	7	4	7
Excretory system	04964 Proximal tubule bicarbonate reclamation	4	3	4	2	3	2	1	1	2	1	4
Excretory system	04966 Collecting duct acid secretion	10	11	10	10	10	10	10	5	8	8	8
Nervous system	04724 Glutamatergic synapse	12	13	11	7	9	8	6	5	7	8	9
Nervous system	04727 GABAergic synapse	13	14	12	11	12	11	10	8	8	10	10
Nervous system	04725 Cholinergic synapse	7	10	8	9	5	8	6	5	5	6	7
Nervous system	04728 Dopaminergic synapse	13	16	13	14	11	15	12	8	10	11	12
Nervous system	04726 Serotonergic synapse	4	9	7	7	3	7	4	4	5	4	6
Nervous system	04720 Long-term potentiation	8	10	7	7	7	7	6	3	6	6	8
Nervous system	04730 Long-term depression	5	9	7	8	3	6	6	3	6	4	7
Nervous system	04723 Retrograde endocannabinoid signaling	26	30	25	26	19	20	22	12	14	13	19
Nervous system	04721 Synaptic vesicle cycle	21	19	19	17	19	21	18	9	15	15	17
Nervous system	04722 Neurotrophin signaling pathway	14	12	9	14	9	11	9	3	9	7	11
Sensory system	04744 Phototransduction	2	3	4	3	2	3	2	2	2	2	3
Sensory system	04745 Phototransduction - fly	4	6	4	3	3	3	3	2	2	3	4
Sensory system	04740 Olfactory transduction	7	7	7	5	5	7	6	5	6	6	7
Sensory system	04742 Taste transduction	2	2	1	2	1	1	1	1	1	1	1
Sensory system	04750 Inflammatory mediator regulation of TRP channels	5	5	3	3	3	4	3	3	3	4	3
Development and regeneration	04320 Dorso-ventral axis formation	1	2	2	3	0	1	1	0	1	1	2
Development and regeneration	04360 Axon guidance	13	15	7	9	6	7	7	3	5	7	8
Development and regeneration	04361 Axon regeneration	10	11	8	6	8	9	8	3	5	6	8
Development and regeneration	04380 Osteoclast differentiation	10	10	7	8	6	6	7	2	5	5	8
Aging	04211 Longevity regulating pathway	13	16	11	11	10	11	9	4	9	8	9
Aging	04212 Longevity regulating pathway - worm	18	20	15	16	14	12	13	8	10	13	12
Aging	04213 Longevity regulating pathway - multiple species	12	14	12	11	11	11	10	8	9	9	10
Environmental adaptation	04710 Circadian rhythm	7	7	7	5	7	6	5	3	7	6	5
Environmental adaptation	04713 Circadian entrainment	6	9	8	7	4	7	7	6	6	6	7
Environmental adaptation	04711 Circadian rhythm - fly	2	2	0	2	1	2	2	0	0	0	0
Environmental adaptation	04712 Circadian rhythm - plant	2	2	2	2	2	2	2	1	2	1	2
Environmental adaptation	04714 Thermogenesis	60	66	56	53	47	52	53	29	41	36	46
Environmental adaptation	04626 Plant-pathogen interaction	10	9	12	10	9	10	11	6	10	7	11
Cancer: overview	05200 Pathways in cancer	37	36	33	32	25	27	25	15	22	22	27
Cancer: overview	05202 Transcriptional misregulation in cancer	5	4	5	4	5	4	5	3	3	4	4
Cancer: overview	05206 MicroRNAs in cancer	9	11	8	12	7	6	8	3	5	5	10
Cancer: overview	05205 Proteoglycans in cancer	15	15	11	13	10	10	11	6	7	9	12
Cancer: overview	05204 Chemical carcinogenesis - DNA adducts	7	7	4	8	6	5	5	2	3	2	3
Cancer: overview	05207 Chemical carcinogenesis - receptor activation	12	16	13	12	10	11	12	6	9	9	13
Cancer: overview	05208 Chemical carcinogenesis - reactive oxygen species	53	54	53	47	45	43	49	28	33	35	40
Cancer: overview	05203 Viral carcinogenesis	28	34	27	27	25	25	26	13	20	18	22
Cancer: overview	05230 Central carbon metabolism in cancer	11	13	12	11	10	9	10	6	8	11	11
Cancer: overview	05231 Choline metabolism in cancer	13	13	11	9	6	7	6	3	7	6	12
Cancer: overview	05235 PD-L1 expression and PD-1 checkpoint pathway in cancer	9	10	7	7	5	7	6	2	4	6	8
Cancer: specific types	05210 Colorectal cancer	13	13	9	10	4	6	6	3	7	7	10
Cancer: specific types	05212 Pancreatic cancer	12	11	7	8	5	5	6	2	5	4	9
Cancer: specific types	05225 Hepatocellular carcinoma	14	12	10	13	6	9	9	5	5	8	11
Cancer: specific types	05226 Gastric cancer	9	10	6	10	3	5	5	2	4	4	7
Cancer: specific types	05214 Glioma	9	9	8	10	5	6	6	3	5	6	8
Cancer: specific types	05216 Thyroid cancer	2	3	3	3	0	1	1	0	2	1	3
Cancer: specific types	05221 Acute myeloid leukemia	5	5	3	4	1	2	2	1	1	2	4
Cancer: specific types	05220 Chronic myeloid leukemia	6	6	5	7	2	3	3	2	3	3	5
Cancer: specific types	05217 Basal cell carcinoma	2	2	1	2	0	1	1	0	1	0	1
Cancer: specific types	05218 Melanoma	6	6	5	6	2	3	3	1	2	3	5
Cancer: specific types	05211 Renal cell carcinoma	11	12	10	10	9	7	6	3	3	7	7
Cancer: specific types	05219 Bladder cancer	2	2	2	3	0	1	1	0	1	1	2
Cancer: specific types	05215 Prostate cancer	10	11	8	12	7	8	7	3	4	5	7
Cancer: specific types	05213 Endometrial cancer	8	9	6	9	3	4	4	1	3	3	6
Cancer: specific types	05224 Breast cancer	8	9	5	8	2	4	4	1	2	4	6
Cancer: specific types	05222 Small cell lung cancer	8	8	6	8	5	5	5	2	3	4	4
Cancer: specific types	05223 Non-small cell lung cancer	7	8	6	9	3	3	3	1	4	2	6
Infectious disease: viral	05166 Human T-cell leukemia virus 1 infection	29	36	26	29	26	22	26	12	14	21	24
Infectious disease: viral	05170 Human immunodeficiency virus 1 infection	29	33	26	23	23	22	21	10	15	16	19
Infectious disease: viral	05161 Hepatitis B	11	12	9	11	8	7	7	4	6	7	7
Infectious disease: viral	05160 Hepatitis C	15	15	12	16	10	14	13	3	10	8	9
Infectious disease: viral	05171 Coronavirus disease - COVID-19	67	80	69	68	69	74	72	24	37	65	44
Infectious disease: viral	05164 Influenza A	17	19	18	14	15	15	14	7	13	10	14
Infectious disease: viral	05162 Measles	13	13	9	11	9	11	11	4	10	8	7
Infectious disease: viral	05168 Herpes simplex virus 1 infection	14	17	12	11	11	12	11	5	8	7	8
Infectious disease: viral	05163 Human cytomegalovirus infection	18	19	13	17	9	15	11	8	9	11	13
Infectious disease: viral	05167 Kaposi sarcoma-associated herpesvirus infection	16	17	12	14	11	13	10	6	9	13	10
Infectious disease: viral	05169 Epstein-Barr virus infection	31	28	27	28	24	26	25	12	16	16	19
Infectious disease: viral	05165 Human papillomavirus infection	37	36	29	34	31	31	29	13	23	24	28
Infectious disease: bacterial	05110 Vibrio cholerae infection	18	21	18	18	18	19	17	9	13	14	15
Infectious disease: bacterial	05120 Epithelial cell signaling in Helicobacter pylori infection	15	16	13	15	15	14	14	6	10	11	12
Infectious disease: bacterial	05130 Pathogenic Escherichia coli infection	26	27	24	23	23	21	24	10	17	17	18
Infectious disease: bacterial	05132 Salmonella infection	39	49	44	33	35	37	39	16	29	29	31
Infectious disease: bacterial	05131 Shigellosis	36	39	32	35	31	32	31	12	20	25	22
Infectious disease: bacterial	05135 Yersinia infection	17	19	14	16	12	14	13	5	8	9	10
Infectious disease: bacterial	05133 Pertussis	3	4	4	4	2	4	3	3	3	4	4
Infectious disease: bacterial	05134 Legionellosis	10	11	10	10	11	11	11	5	9	9	9
Infectious disease: bacterial	05152 Tuberculosis	18	20	17	17	19	18	17	5	11	13	16
Infectious disease: bacterial	05100 Bacterial invasion of epithelial cells	12	13	11	11	11	13	11	4	8	6	7
Infectious disease: parasitic	05146 Amoebiasis	7	8	8	7	6	7	5	2	4	3	6
Infectious disease: parasitic	05145 Toxoplasmosis	8	10	8	9	7	7	7	5	5	7	6
Infectious disease: parasitic	05140 Leishmaniasis	4	4	2	2	1	2	3	1	1	3	2
Infectious disease: parasitic	05142 Chagas disease	9	11	10	9	7	9	8	4	6	7	9
Infectious disease: parasitic	05143 African trypanosomiasis	2	4	2	2	1	1	2	0	2	2	2
Immune disease	05322 Systemic lupus erythematosus	7	7	9	7	9	8	8	4	5	4	5
Immune disease	05323 Rheumatoid arthritis	13	14	12	13	13	12	12	5	9	9	11
Immune disease	05340 Primary immunodeficiency	1	1	0	0	1	0	1	0	0	0	0
Neurodegenerative disease	05010 Alzheimer disease	101	105	94	91	89	89	93	43	66	62	70
Neurodegenerative disease	05012 Parkinson disease	93	97	91	88	86	87	90	44	64	61	69
Neurodegenerative disease	05014 Amyotrophic lateral sclerosis	105	102	102	90	99	96	101	45	68	67	72
Neurodegenerative disease	05016 Huntington disease	107	104	99	91	96	100	95	47	66	65	72
Neurodegenerative disease	05017 Spinocerebellar ataxia	50	50	44	48	46	48	46	19	31	30	31
Neurodegenerative disease	05020 Prion disease	90	89	84	81	76	79	85	41	56	55	60
Neurodegenerative disease	05022 Pathways of neurodegeneration - multiple diseases	121	118	109	106	109	111	111	51	80	80	85
Substance dependence	05030 Cocaine addiction	1	3	3	3	1	3	1	2	3	3	3
Substance dependence	05031 Amphetamine addiction	7	8	7	7	6	7	6	4	7	7	7
Substance dependence	05032 Morphine addiction	5	6	6	5	5	7	4	4	4	5	5
Substance dependence	05033 Nicotine addiction	1	1	1	1	1	1	1	0	1	1	1
Substance dependence	05034 Alcoholism	12	20	17	18	13	15	15	10	13	14	14
Cardiovascular disease	05417 Lipid and atherosclerosis	20	22	15	18	16	17	17	9	13	13	13
Cardiovascular disease	05418 Fluid shear stress and atherosclerosis	16	14	11	12	10	13	12	8	8	10	10
Cardiovascular disease	05410 Hypertrophic cardiomyopathy	6	5	6	6	6	6	4	2	6	3	5
Cardiovascular disease	05412 Arrhythmogenic right ventricular cardiomyopathy	3	2	2	2	3	3	2	1	3	1	3
Cardiovascular disease	05414 Dilated cardiomyopathy	4	3	4	4	4	4	3	2	4	2	5
Cardiovascular disease	05415 Diabetic cardiomyopathy	56	58	51	47	46	47	53	32	33	38	39
Cardiovascular disease	05416 Viral myocarditis	5	4	3	3	3	3	3	3	3	4	4
Endocrine and metabolic disease	04930 Type II diabetes mellitus	3	4	2	2	1	1	2	1	1	2	2
Endocrine and metabolic disease	04940 Type I diabetes mellitus	2	2	2	2	2	2	1	2	2	2	2
Endocrine and metabolic disease	04936 Alcoholic liver disease	14	17	12	12	11	11	11	8	12	10	10
Endocrine and metabolic disease	04932 Non-alcoholic fatty liver disease	35	40	33	33	30	30	33	17	23	22	23
Endocrine and metabolic disease	04931 Insulin resistance	14	16	14	13	12	11	9	7	10	10	11
Endocrine and metabolic disease	04933 AGE-RAGE signaling pathway in diabetic complications	8	8	4	5	4	4	6	3	2	5	4
Endocrine and metabolic disease	04934 Cushing syndrome	12	10	10	11	6	7	6	6	5	6	9
Drug resistance: antineoplastic	01521 EGFR tyrosine kinase inhibitor resistance	8	9	6	8	4	6	6	1	2	5	7
Drug resistance: antineoplastic	01524 Platinum drug resistance	14	16	11	12	9	5	7	4	8	8	11
Drug resistance: antineoplastic	01523 Antifolate resistance	7	10	8	7	8	4	4	5	7	7	9
Drug resistance: antineoplastic	01522 Endocrine resistance	7	7	5	7	3	4	4	2	3	3	6
