# Supplementary material for: Thraustochytrids: Evolution, Ultrastructure, Biotechnology, and Modeling
Source: Int J Mol Sci. 2024 Dec 7;25(23):13172. doi: 10.3390/ijms252313172 (PMC11642839; doi:10.3390/ijms252313172)
Supplement: Supplementary file 1 [file ijms-25-13172-s001.zip › Supplementary Table S5 Bioreactors.xlsx]

## Sheet: Лист1
Authors, year	DOI	Species	Bioreactor type/model	Bioreactor volume	Media/Substrate	Product	Main finding	Highlights
Chen, Yang, 2018	https://doi.org/10.1016/j.bej.2018.02.010	Thraustochytrium sp. BM2	Stirred-tank and air-lift	5 L, 3 L	Salts, peptone, and yeast extract (+ glucose)	Biomass and DHA	Сultivation in air-lift conditions resulted in better biomass production (27.57 g/L), cellular DHA content (13.1%), and DHA productivity (610 mg/L/d)	Evaluation of the effects of agitation and aeration rate, glucose concentration, mechanical and pneumatic agitation
Chen et al., 2020	https://doi.org/10.1016/j.biortech.2020.123113	Thraustochytrium sp. BM2	Stirred tank	5 L	Salts, peptone, yeast extract, and glucose; Salts, glycerol, and corn steep liquor	Biomass and lipids	Semi-batch operation outperformed fed-batch. The two-step esterification/transesterification method achieved a high fatty acid methyl ester conversion rate of 91.8%. The overall lipid productivity was 131 mg/L/h with a maximum of 157.92 mg/L/h.	High fatty acid methyl ester conversion rate for biodiesel production
Furlan et al., 2019	https://doi.org/10.1080/10498850.2019.1603175	Thraustochytrium sp. ATCC 26185; Aurantiochytrium sp. ATCC PRA-276	Bench Biostat BPlus bioreactor (Sartorius Stedim Biotech GmbH, Goettingen, Germany)	5 L	Thraustochytrium: salts, yeast extract, and glucose. Aurantiochytrium: salts, glucose, monosodium glutamate, and yeast extract. Parameters were modified for both species.	Biomass and carotenoids	Total carotenoid production 2.22 mg/L (w/v) for Thraustochytrium sp.; final biomass 28.7 g/L. For the Aurantiochytrium sp. final biomass was 15.7 g/L.	The carotenoid profile and production can be changed by modifying the growth conditions such as C/N ratio
Thom et al., 2021	https://doi.org/10.15625/2615-9023/15814	Thraustochytrium aureum sp. BT6	-	30 L	Salts, glucose, polypepton, and yeast extract. Parameters were modified.	Biomass, lipids, and carotenoids	Dry cell weight and lipid content reached 6.92 g/L and 5.50% of dry cell weight, respectively. The carotenoid content reached 28.84 mg/kg.	Test of culture conditions in flasks, final validation in bioreactor
Wang et al., 2018a	https://doi.org/10.1016/j.synbio.2018.04.001	Schizochytrium sp. PKU#Mn4; Thraustochytriidae sp. PKU#Mn16 (presumably Aurantiochytrium acetophilum)	Fed-batch bioreactor (SY-9000-V9, Shanghai Dong Ming Industrial Co. Ltd.)	5 L	Salts, glucose, peptone, and yeast extract (seeding medium). The carbon sources: glucose, glycerol, fructose, mannose, glucose-acetic acid, glucose-ethanol, glucose-citric acid, glucose-malic acid, glucose-potassium acetate, glycerol-citric acid, glycerol-malic acid, and glycerol-potassium acetate. The nitrogen sources: sodium glutamate, tryptone, peptone, yeast extract, peptone-yeast extract, am…	Biomass, DHA, and PUFAs	DHA production of 4.42 g/L and 3.78 g/L, respectively, with PKU#Mn4 and PKU#Mn16; the peak DHA yields were 21.0% and 18.9%; the peak DHA productivities were 27.6 mg/L-h and 24.1 mg/L-h. The TFAs production reached up to 64.2% and 48.3% of biomass, constituting 41.8% and 50.8% as PUFAs, respectively.	Nine growth parameters were tested to evaluate their individual effect on biomass and DHA production. The high production of C16:0 fatty acid suggests a high potential for biodiesel production.
Schütte et al., 2024	https://doi.org/10.1007/s00253-024-13051-3	Schizochytrium sp. S31	Stirred tank bioreactor (Minifors 2, Infors AG, Switzerland); batch, fed-batch, and continuous cultivation	6 L	Salts, glucose, yeast extract, peptone, monosodium glutamate, and additional components	Biomass and squalene	The highest dry matter of 32.03 g/L was obtained during fed-batch cultivation; the highest biomass productivity of 0.2 g/L*h−1 during batch cultivation; the highest squalene content of 39.67 mg/g was obtained by continuous cultivation; the highest squalene yield of 1131 mg/L during fed-batch cultivation.	Measurements of respiratory activity and backscatter light of thraustochytrids; oxygen limitation increased squalene accumulation; comparison of different cultivation methods under oxygen-limiting conditions
Zhang et al., 2024	https://doi.org/10.1016/j.biortech.2023.130250	Schizochytrium sp. HX-308	Batch	5 L	Salts, glucose, yeast extract, monosodium glutamate, corn stover hydrolysateand additinal components. Parameters were modified.	β-carotene and DHA	β-carotene titer 653.2 mg/L (x43 compared with the control) with a high DHA content, 13.4 g/L. Corn stover hydrolysate lowered the production costs of carotenoid and DHA.	Genetic modification, GGPPS gene under a moderate-strength promoter, was used to produce product precursor. The combination of response surface methodology and artificial neural networks allowed the optimization of β-carotene yield.
Shafiq et al., 2024	https://doi.org/10.1016/j.jwpe.2023.104749	Aurantiochytrium limacinum sp.SR21	Two-stage pH-auxostat fed-batch, stirred bioreactor (BIOTECH-5BG-7000A)	5 L	The fish manure of Takifugu rubripes	Biomass, lipids, DHA, squalene, and carotenoids	Production of DHA of 15.3 g/L and total fatty acids of 53.56 g/L were achieved with low nitrogen feeding. Squalene and carotenoid contents were 85 mg/g and 0.43 mg/g of dry biomass in fed-batch culture.	Usage of industrial waste to produce biomass for biofuel and aquaculture feed
Bindea et al., 2018	https://doi.org/10.1186/s12934-018-0945-4	Aurantiochytrium limacinum sp. SR21 (ATCC MYA-1381)	Elecrolab, Fermac 300	2.9 L	Salts, glucose, and yeast extract; salts, pure or crude glycerol, and glucose.	Biomass and DHA	Biomass 34.5 g/L and DHA 623 mg/100 wet biomass while using 90 g/L of glycerol	Crude glycerol as a carbon source
Bi et al., 2018	https://doi.org/10.1186/s13068-018-1250-5	Schizochytrium sp. HX-308 (CCTCC M209059)	-	5 L	Salts, glucose, yeast extract, and additional components	Biomass, total lipids, and DHA	High oxygen supply resulted in 49% and 37.5% improvement in the maximum cell dry weight and total lipid concentration, respectively, though the DHA percentage to 35% (31.4% lower than that produced under normal oxygen supply)	Differences in gene expression at different levels of oxygen may facilitate DHA production enhancement
Chang et al., 2020	https://doi.org/10.1016/j.procbio.2020.04.007	Schizochytrium sp. S31	Fed-batch (Baoxing Biological Equipment Co. Ltd., Shanghai, China)	5 L	Salts, yeast extract, glycerol or glucose, monosodium glutamate, and additional components	Biomass, total lipids, DHA, and carotenoids	Total lipids 30.81 g/L, 497.56 μg/g carotenoids, and 12.24 g/L DHA	DHA oil production with high carotenoid content - the fermentation process could be divided into cell growth, lipid accumulation, and lipid turnover phases
Ju et al., 2019	https://doi.org/10.1016/j.algal.2019.101474	Schizochytrium sp. SH103	Batch and fed-batch fermentation, bioreactor with a microbubble-type sparger. The 5 L stirred-vessel system (CNS, Korea) and the 50 L stirred-vessel system (KobioTech, Korea)	5 L, 50 L	Salts, yeast extract, glucose, and additional components	Dry cell weight and total lipid productivity	A microbubble-type sparger increased dry cell weight productivity and total lipid productivity 2.2-fold. The maximal dry cell mass was 100.6 g/L and the maximal lipid content was 48.6 g/L at 48 h.	A microbubble-type sparger efficiently increases the oxygen transfer coefficient and makes possible higher cell densities
Ju et al., 2020	https://doi.org/10.1016/j.renene.2020.02.047	Schizochytrium sp. ABC101	Batch fermentation, Stirred-vessel system (CNS, Korea) with a microbubble sparger (Aerowaters, Korea)	5 L	Salts, glucose, yeast extract, and additional components; corn steep liquor	dry cell weight, total lipid productivity, and DHA	Limiting nitrogen provided dry cell weight 64.7 g/L, lipids 25.4 g/L, and DHA 11.0 g/L after 60 h. Corn steep liquor as the sole nitrogen source also provided dry cell weight 86.0 g/L, lipids 37.2 g/L, and DHA 16.7 g/L after 84 h.	Сorn steep liquor was used as the sole nitrogen source, the lipid yield increased by 2.1-fold, and the production cost was reduced by 50%
Mehta et al., 2023	https://doi.org/10.1007/s00253-023-12698-8	Schizochytrium sp. MTCC 5890	Batch, fed-batch, and continuous fermentation, Parallel Bioreactor (Biojenik Engineering, Chennai, India)	2 L	Salts, peptone, crude glycerol	Biomass, lipids, and DHA	Media supplementation with sesamol and 6-benzylaminopurine as well as continuous culture culture resulted in maximum biomass (2.04 ± 1.12 gL−1 day−1), lipid (1.0 ± 0.73 gL−1 day−1), and DHA (0.386 ± 0.22 gL−1 day−1) productivities	Sesamol and 6-benzylaminopurine increase productivity. Continuous culture outperforms batch and fed-batch.
Oliver et al., 2022	https://doi.org/10.3390/app12083976	Aurantiochytrium limacinum sp. SR21 (ATCC MYA-1381)	Stirred tank bioreactor (Biostat B plus, Sartorius. BBI Systems GmbH, Melsungen, Germany)	2 L	Salts, yeast extract, peptone, and volatile fatty acids	Biomass, lipids, DHA, and odd-chain fatty acids	Acetic, propionic, butyric, valeric, and caproic acids and their synthetic mixture allowed producing the biomass (18.5 g/L) and 54.0% lipids (46.3% DHA and 25.0% odd-chain fatty acids	Waste-derived acetic, propionic, butyric, valeric, and caproic acids from dark fermentation effluents could be used as an alternative carbon source
Yin et al., 2018	https://doi.org/10.1016/j.biortech.2018.06.109	Schizochytrium sp. strain HX-308 (CCTCC M209059)	15-L bioreactor (FUS, Shanghai Guoqiang, China), 50 L fermenter (Shanghai Guoqiang, China)	15 L, 50 L	Salts, glucose, monosodium glutamate, and yeast extract; fermentation wastewater and microorganism-residue	Biomass, lipids, and DHA	Replacing 20% of freshwater with fermentation wastewater and 80% of the yeast extract nitrogen content with microorganism-residue-derived nitrogen led to final cell dry weight of 110.15 g/L, with 63.63 g/L of total lipid and a DHA yield of 28.45 g/L	Fermentation wastewater and microorganism-residue were used as available low-cost sources for DHA production
Yin et al., 2019	https://doi.org/10.1016/j.procbio.2018.11.013	Schizochytrium sp. HX-308 (CCTCC M209059)	Fed-batch bioreactor (Shanghai Baoxing, China)	5 L	Salts, glucose, and yeast extract; pH control	Biomass, lipids, and DHA	pH regulation led to the cell dry weight of 98.07 g/L and DHA 25.85 g/L. The maximum DHA yield was 32.75 g/L.	A two-phase pH control strategy based on nitrogen consumption was developed: pH 7.0 was used for biomass accumulation and pH 5.0 for DHA synthesis.
Zhang et al., 2022	https://doi.org/10.3389/fmicb.2022.1006138	Schizochytrium sp. FJU-512	Zhenjiang East Biotech Equipment and Technology Co., Ltd., China	15 L	Salts, glucose, peptone, and yeast extract; malate	Biomass, lipids, and DHA	The addition of malate increased DHA production up to 22%	Transcriptome analysis gave clues for DHA production increase
Chen et al., 2023	https://doi.org/10.1016/j.biortech.2023.129434	Schizochytrium sp. strain HX-308 (CCTCC M209059)	5 L bioreactor (T&J Bio-engineering Co., Ltd, Shanghai, China), 50 L bioreactor (T&J Bio-engineering Co., Ltd, Shanghai, China) 5 L bioreactor (T&J Bio-engineering Co., Ltd, Shanghai, China), 50 L bioreactor (T&J Bio-engineering Co., Ltd, Shanghai, China)	5 L, 50 L	Salts, glucose, yeast extract, and monosodium glutamate; pH control	Biomass, lipids, and DHA	The biomass, lipid, and DHA yield reached 195.8 g/L, 74.4 g/L, and 46.4 g/L	Natural seawater was used to reduce the consumption of freshwater. Recycling of fermentation wastewater allowed the replacement of organic nitrogen source and water. A pH control by waste ammonia was used for recycling fermentation.
Du et al., 2022	https://doi.org/10.1002/aic.17750	Schizochytrium sp. HX-308 (CCTCC M209059)	5 L seed bioreactor (T&J Bioengineering, Shanghai), 50 L bioreactor (T&J Bioengineering, Shanghai)	5 L, 50 L, 5000 L	Salts, glucose, glutamate, and yeast extract	Biomass, lipids, and DHA	Modeling of a large volume bioreactor culture conditions allowed a biomass, lipid concentration, and DHA content in lipids of 99.2 g/L, 55.7 g/L, and 52.5%, respectively	Efficient model for fermentation process scale-up
Shafiq et al., 2020	https://doi.org/10.1007/s12010-020-03396-6	Aurantiochytrium limacinum sp. SR21	Fed-batch, BIOTECH-5BG-7000A	5 L	Salts, sodium acetate, yeast extract, corn steep solids, and additional components; acetic acid	Biomass, lipids, and DHA	With optimized culture conditions, the biomass concentration of 146 g/L, total fatty acids (TFAs) of 82.3 g/L, and DHA content of 23.0 g/L were achieved	Acetic acid is a promising source for the low-cost production of DHA			Long-chain polyunsaturated fatty acid sources and evaluation of their nutritional and functional properties https://doi.org/10.1002%2Ffsn3.121
Humhal et al., 2019	https://doi.org/10.17221/172/2018-CJFS	Schizochytrium limacinum sp. PA-968, Japonochytrium marinum sp. AN-4	Fed-batch	Not described	Saline waste water from cheese whey and glycerol; yeast extract, corn steep liquor, and ammonium sulphate	Biomass, lipids, and DHA	Saline wastewater from the demineralization of cheese whey with yeast extract were used as a nutrient source	Saline wastewater of cheese whey for traustochytrids growth
Guo et al., 2018	https://doi.org/10.1016/j.biortech.2018.08.066	Schizochytrium sp. HX-308	Fed-batch, continuous	5 L	Salts, glucose, and yeast extract	Biomass, lipids, and DHA	A three-stage continuous fermentation increased the lipid, DHA content, and DHA productivity by 47.6, 64.3 and 97.1%, respectively, compared with two-stage continuous fermentation	Three-stage continuous fermentation increases productivity
Guo et al., 2020	https://doi.org/10.1007/s12010-020-03298-7	Schizochytrium sp. HX-308	Continuous feeding	10 L, 50 L	Salts, glucose, and monosodium glutamate	Biomass, lipids, and DHA	Continuous feeding strategy led to DHA content and DHA productivity of 55.02% and 320.17 mg/(L·h), respectively	Intermittent feeding causes fluctuation of substrate content and osmotic stress. A continuous feeding strategy allowed efficient DHA production
Hoang et al., 2018	https://doi.org/10.1111/jpy.12757	Schizochytrium mangrovei sp. PQ6	Batch, fed-batch	30 L	Salts, glucose, yeast extract, and additional components	Biomass, lipids, unsaponifiable lipid content, DHA, and squalene	The biomass, total lipid, unsaponifiable lipid content, and DHA productivity reached 105.25 g/L, 43.40% of dry cell weight, 8.58% total lipid, and 61.66 mg/ (g·L), respectively. The squalene amount was 98.07 mg/g of lipid.	TEM images were used to study the differences in the synthesis and deposition of lipids
Kujawska et al., 2021a	https://doi.org/10.3390/en14061685	Schizochytrium sp.	Batch, Biostat B Twin (Sartorius Stedim)	0.5 L; 2 L	Salts, glucose, yeast extract, peptone; crude glycerol	Biomass and DHA	Crude glycerin concentration, temperature, oxygen, and peptone concentrations were optimized. The dry cell weight was 66.69 ± 0.66 g/dm3, the DHA concentration - 17.25 ± 0.33 g/dm3.	Crude glycerol was used as a carbon source. The Plackett–Burman Design was used for modeling.
Kujawska et al., 2021b	https://doi.org/10.3390/app11209573	Schizochytrium sp.	Batch, Biostat C (Sartorius Stedim, France)	20 L	Salts, glucose, peptone, and yeast extract	Biomass, lipids, and DHA	Waste glycerol was used as a carbon source with a dry cell weight of 147.89 ± 4.77 g/dm3, lipid concentration of 69.44 ± 0.76 g/dm3, and DHA concentration of 29.44 ± 0.36 g/dm3	Extracellular polymeric substances produced by the protist decreased biomass growth due to an increase in medium viscosity. Aeration boosted productivity.
Kujawska et al., 2021c	https://doi.org/10.3390/en14102952	Schizochytrium sp.	Batch, semi-continuous, and continuous (Biostat B Twin, Sartorius Stedim)	2 L	Salts, glucose, peptone, and yeast extract; crude glycerol	Biomass, lipids, and DHA	The fed-batch culture led to the biomass 103.44 ± 1.50 g/dm3, the lipid concentration 48.85 ± 0.81 g/dm3, and a DHA 21.98 ± 0.36 g/dm3. The batch culture resulted in the DHA content of 61.76 ± 3.77% of total fatty acids.	Crude glycerol was used as a carbon source, the Plackett–Burman method and Response Surface Methodology for modelling
Sahin et al., 2018	https://doi.org/10.1016/j.procbio.2018.09.004	Schizochytrium sp. S31 (ATCC 20888), Rhodotorula glutinis sp.	-	-	Salts, glucose, peptone, and yeast extract	Biomass, lipids, DHA, and b-carotene	Coculture of Schizochytrium sp. with yeasts, Rhodotorula glutinis, increased cell dry weight yield ∼2.6, DHA ∼1.18, and β-carotene ∼1.76 fold, respectively	Co-culture with yeast cells enhances DHA and β-carotene yields
Talbierz et al., 2022	https://doi.org/10.3390/ijerph19053108	Schizochytrium limacinum sp. (ATCC 20889)	Biostat B Twin (Sartorius Stedim Gmbh, Göttingen, Germany)	2 L	Salts, yeast extract, +/- peptone, +/- glucose, +/- crude glycerol, +/- refined glycerol (eight conditions)	Biomass and lipids	The optimal values for lipid production were temperature 24.2°C, glycerol 223.0 g/dm3, oxygen 10%, and yeast extract concentration 10.0 g/dm3. A two-step culture process resulted in a lipid synthesis rate of 0.41 g/(dm3·h).	Waste glycerol was used as a carbon source, modeling with the the Plackett–Burman method with central composite design optimization
Wang et al., 2018b	https://doi.org/10.1016/j.scitotenv.2018.03.078	Schizochytrium sp. PKU#Mn4 (CGMCC 8091), Thraustochytriidae sp. PKU#Mn16 (CGMCC 8095) (Aurantiochytrium acetophilum sp.)	Fed-batch	5 L	These two strains were maintained at 28 °C on modified Vishniac's (MV) medium (glucose·H2O 10 g/L, peptone 1.5 g/L, yeast extract 0.1 g/L, 100% artificial seawater (ASW) and agar 20 g/L). Nine parameters were tested to evaluate their effect on the biomass and SFAs production.	Biomass, SFAs, and TFAs (®biodiesel)	Saturated fatty acids productivity reached 3.3 g/L and 2.2 g/L (62% and 49% relative to total fatty acids) for the two species	Schizochytrium sp. PKU#Mn4 could be used for biodiesel production
Zhang et al., 2018	https://doi.org/10.1007/s13205-018-1187-1	Schizochytrium sp. FJU-512	Fed-batch (Zhenjiang East Biotech Equipment and Technology Co., Ltd., China)	15 L, 100 L	Salts, glucose, peptone, yeast extract, and additional components	Biomass, lipids, and DHA	The final dry cell weight, total lipid production, and DHA were 103.9, 37.2, and 16.0 g/l, respectively	Modeling: a modified Logistic model and the Luedeking–Piret equations, good precision
Yin et al., 2019	https://doi.org/10.1016/j.biortech.2018.09.114	Schizochytrium sp. HX-308	Fed-batch (Shanghai Guoqiang, China)	50 L	Salts, glucose, and yeast extract	Biomass, lipids, and DHA	Algae-residue and cane molasses were respectively used as nitrogen and carbon sources to replace yeast extract and glucose. A DHA yield of 18.58 g/L was obtained using algae-residue, a two-stage culture strategy with glucose followed by pretreated cane molasses resulted in a DHA yield of 15.22 g/L.	Usage of cane molasses, a by-product from sugar refineries, as a cheap carbon source
Aini et al., 2022	https://doi.org/10.3389/fmars.2022.985119	Aurantiochytrium limacinum sp. SR21 (ATCC, MYA-1381)	Fed-batch, Bioneer-neo-2L (B.E. Marubishi, Thailand)	2 L	Salts, glucose, yeast extract, and peptone; cassava pulp hydrolysate	Biomass, lipids, and DHA	A final cell dry mass of 26.3 ± 2.0 g/L with 15.5 ± 0.1 g/L of lipid. DHA content in the lipid was 37.4 ± 1.5% (5.8 ± 0.3 g/L), and DHA productivity was 960 mg/(L·d).	Optimization of the growth conditions, usage of cassava pulp hydrolysate as the sole carbon source
Ali et al., 2023	SY9000-V9, Shanghai Dong Ming Industrial Co., Ltd., Shanghai, China	Aurantiochytrium sp. TWZ-97	Batch, SY9000-V9 (Shanghai Dong Ming Industrial Co., Ltd., Shanghai, China)	5 L	Salts, glucose, yeast extract, and monosodium glutamate; alpha-tocopherol, mannitol, melatonin, sesamol, ascorbic acid, and biotin	Biomass and squalene	Adding 0.7 g/L of alpha-tocopherol led to an 18% improvement in biomass, from 6.29 g/L to 7.42 g/L, and the squalene yield increased by 63%, from 19.82 mg/g to 32.4 mg/g	a-tocopherol supplementation is an effective method for improving squalene production
Broise et al., 2022	https://doi.org/10.3390/md20080499	Auranthiochytrium mangrovei sp. RCC 893	Batch, batch with feeding	10 L, 800 L	Salts, yeast extract, peptone, and dextrose; pig manure digestate, glucose syrup Isosweet 470, and additional components	Biomass, lipids, and DHA	Cultures over 38 to 62 h achieved a dry cell weight productivity of 3.3 to 5.5 g/(L·d). DHA productivity ranged from 0.10 to 0.18 mg/(L·d).	Usage of manure anaerobic digestate allows economically viable production of a fish feed
Cho et al., 2018	https://doi.org/10.1007/s00449-018-1914-3	Aurantiochytrium sp. (ATCC PRA-276)	PVC-based vertical bioreactor	100 L	Salts, yeast extract, peptone, and D-glucose	Biomass, fatty acid methyl esters, and omega-3 fatty acids	Usage of chemically sterilized and neutralized medium instead of heat-sterilized led to a two-fold faster growth rate and greater omega-3 fatty acids productivity	Peracetic acid (PAA) is considered an ideal antimicrobial agent. The present study investigates the direct degradation of PAA for the production of omega-3 by Aurantiochytrium, which requires glucose for heterotrophic growth.
Hien et al., 2022	https://doi.org/10.3390/md20120780	Aurantiochytrium sp. SC145	-	30 L	Salts, glucose, and yeast extract	Biomass, lipids, and polyunsaturated fatty acids; proteins, carbohydrates, carotenoids, and astaxanthins	Cultures achieved a dry cell weight of 31.18 g/L with total lipids 25.29%, proteins 7.93%, carbohydrates 15.21%, and carotenoid at 143.67 µg/L	The polyunsaturated fatty acids in the free and alkyl ester forms were extracted from the biomass. Their antioxidant and acetylcholinesterase inhibitory properties and neuroprotective activities were shown on C6 cells (a glial cell line derived from a rat glioma).
Ju et al., 2018	https://doi.org/10.1007/s12257-018-0419-x	Aurantiochytrium sp. KRS101	Fed-batch	5 L	Salts, glucose, and yeast extract; inulin	Biomass, lipids, and DHA	The lipid concentration was 16.4 g/L, with more than 48% DHA (7.9 g/L), and the productivity was 3.6 g/L/d	Dried Jerusalem artichoke (Helianthus tuberosus) tubers were used as a carbon source, they contain 11-20% (w/w) carbohydrate 70-90% (w/w) of which is inulin
Khumrangsee et al., 2022	https://doi.org/10.1007/s10811-022-02726-x	Aurantiochytrium sp. FIKU018	Fed-batch, Sartorius stedim BIOSTAT ® B plus	5 L, 22 L	Salts, glucose, yeast extract, and peptone; monosodium glutamate	Biomass, lipids, DHA, β-carotene, and arachidonic acid	Cultures achieved 33.77 g/L biomass with 31.06% total fatty acids of dry cell weight, 105.11 mg/g DHA, and 1.65 µg/g β-carotene content and arachidonic acid	The stepwise aeration scheme improved DHA and carotenoid accumulation. Medium supplementation with monosodium glutamate could decrease production costs.
Liu et al., 2023	https://doi.org/10.1186/s12934-023-02054-w	Aurantiochytrium sp. PKU#Mn16	Fed-batch, SY-9000-V9 (Shanghai DongMing Industrial Co. Ltd., Shanghai, China)	5 L	Salts, glucose, yeast extract, glycerol, and defoamer	Biomass, lipids, and DHA	The amounts of biomass 56.7 g/L and DHA 6.0 g/L were achieved	A constant supply of low dissolved oxygen can increase biomass and DHA content compared with high oxygen supply
Laddha et al., 2021	https://doi.org/10.1016/j.biortech.2021.125062	Aurantiochytrium limacinum sp. ICTSG-17	New Brunswick BioFlo 115 fermenter (Eppendrof, Germany)	3 L	Salts, yeast extract, peptone, Tween 80; acid oil	Biomass, lipids, and DHA	Waste acid oil could be used for DHA production. Its usage increases the total unsaturated fatty acids : total saturated fatty acids ratio. The combination of standard culture conditions and waste acid oil as a carbon source allowed the production of ~20 g/L biomass and ~40% DHA content.	Hydrophobic substrate, waste acid oil, as a carbon source for cultivation
Nazir et al., 2020	https://doi.org/10.1016/j.algal.2020.101977	Aurantiochytrium sp. SW1	Batch, fed-batch (Minifors-Infors HT)	5 L	Salts, glucose, yeast extract, monosodium glutamate; fruit extracts	Biomass, lipids, and DHA	Fruit extracts could be used as a carbon source; DHA production with Ananas comosus MD2 extract was 15–50% higher than when using commercial glucose and fructose; 0.31 g DHA/g Biomass was achieved	Fruit extracts as a carbon source
Olsen et al., 2023	https://doi.org/10.1016/j.biortech.2023.128827	Aurantiochytrium limacinum sp. SR21 (ATCC-MYA 1381)	Fed-batch, Minifors 2 (Infors, Bottmingen, Switzerland)	1.5 L	Salts, glucose, yeast extract, peptone, spruce hydrolysate, and corn steep liquor (three different combinations)	Biomass, lipids, and DHA	Production of 55 g/L cell dry mass and a total fatty acid content of 44% (w/w), one-third of fatty acids was DHA	Extra salts are not needed when Norway spruce sugar hydrolysate is used as a carbon source. FTIR spectroscopy could be used for rapid monitoring of lipid accumulation.
Park et al., 2018	https://doi.org/10.1016/j.algal.2017.11.017	Aurantiochytrium sp. KRS101	Photobioreactor (CNS, Korea)	-	Salts, glucose, and yeast extract; orange peel extract and additional components	Biomass, fatty acid methyl esters, and DHA	Orange peel extract with NaNO3 allowed a DHA yield of 0.63 g/L, which was 2.5 fold greater than the yield obtained with "standard" conditions	Orange peel extract with NaNO3 are a good source for DHA production
Patel et al., 2019	https://doi.org/10.1186/s13068-019-1593-6	Aurantiochytrium sp. T66 (ATCC PRA-276)	Bio console ADI1025 (Applikon Biotechnology, JG Delft, The Netherlands)	1 L	Salts, yeast extract, organosolv-pretreated birch hydrolysate	Biomass, lipids, DHA, and squalene	Cell dry weight, total lipid, and DHA were 11.24 g/L, 5.90 g/L, and 35.76%, respectively. The squalene yield was 88.47 mg/g CDW (1.0 g/L).	Organosolv-pretreated Silver birch (Betula pendula L.) hydrolysate was used for simultaneous generation of DHA and squalene
Russo et al., 2021	https://doi.org/10.3390/pr9101834	Aurantiochytrium mangrovei sp. (RCC893)	Air-lift	5 L	Salts, glucose, peptone, yeast extract, and additional components	Biomass and DHA; FAMEs	Usage of 41.4 g L−1 of sugars from spent osmotic solution and 8.7 g L−1 of yeast extract resulted in a biomass productivity of 3.7 g L−1 day−1 and a DHA productivity of 475 mg L−1 day−1	Liquid waste called “spent osmotic solution” (a byproduct of dried fruit and vegetable production) was used as a carbon source for DHA production. The growth condition of this strain was optimized through response surface methodologies using a central composite design.
Wang et al., 2020	https://dx.doi.org/10.1021/acs.jafc.0c04299	Aurantiochytrium sp. SD116	Fed-batch, Biostat B plus	5 L	Salts, glucose, yeast extract, tryptone, and THIX-298 (defoamer)	Biomass, lipids, and eicosapentaenoic acid; FAMEs	The final eicosapentaenoic acid titer reached 2.7 g/L	Co-expression of the pfaB gene and zeoR gene linked with the 2A peptide in Aurantiochytrium led to 5-fold increase in eicosapentaenoic acid production
Zhang et al., 2019	https://doi.org/10.1016/j.biortech.2019.121415	Aurantiochytrium sp. TWZ-97	Batch, SY-9000-V9 (Shanghai Dong Ming Industrial Co. Ltd.)	5 L	Salts, glucose, monosodium glutamate, and yeast extract	Biomass, lipids, and squalen	Culture optimization increased squalene production 6-fold up to 188.6 mg/L	Transcriptome analysis revealed the presence of seven key genes of the mevalonate pathway for squalene biosynthesis
Yu et al., 2020	https://doi.org/10.1007/s00449-020-02371-z	Aurantiochytrium sp. YLH70	Fed-batch, RALF Bioreactor (Bioengineering, Swiss)	5 L	Salts, glucose, yeast extract, and peptone; inulin	Biomass, lipids, and DHA	As high as 148.9 g/L of inulin was directly used for fermentation; the biomass of 51.4 g/L with a lipid content of 69.2% dry cell weight and a DHA yield of 14.9 g/L was obtained	Expression of an inulinase gene from the yeast Kluyveromyces marxianus in Aurantiochytrium sp. allowed one-step utilization of inulin for DHA production
Yen et al., 2024	https://doi.org/10.1016/j.bej.2023.109185	Aurantiochytrium sp. CJ6	Continuous feeding fed-batch; pulse-feeding fed-batch (DURAN)	1 L	Salts, glucose, yeast extract, and peptone; sorghum distillery residue and sorghum distillery residue biochar	Biomass and astaxanthin	A combination of continuous feeding and fed-batch fermentation with sorghum distillery residue and the addition of sorghum distillery residue-biochar as the growth carrier resulted in the astaxanthin productivity of 0.070 mg/L/d	Sorghum distillery residue as a carbon and nitrogen source, biochar as a growth carrier
Yu et al., 2019	http://dx.doi.org/10.3390/molecules24081593	Aurantiochytrium sp. strains	Fed-batch, RALF bioreactor (Bioengineering, Switzerland)	5 L	Salts, glucose, peptone, and yeast extract (different concentrations)	Biomass, lipids, proteins, and carbohydrates	Production of 47.2 g/L and 0.72 g/L/h for lipid, 21.6 g/L and 0.33 g/L/h for DHA in the strain No. 6, and 15.4 g/L and 0.18 g/L/h for carbohydrate in the strain No. 32, respectively	FT-IR (Fourier Transform Infrared Spectroscopy) method was used to analyze the cellular composition
