# Supplementary material for: Thraustochytrids: Evolution, Ultrastructure, Biotechnology, and Modeling
Source: Int J Mol Sci. 2024 Dec 7;25(23):13172. doi: 10.3390/ijms252313172 (PMC11642839; doi:10.3390/ijms252313172)
Supplement: Supplementary file 1 [file ijms-25-13172-s001.zip › Supplementary Table S6 Models.xlsx]

## Sheet: Kinetic
Author	Year	DOI	Organism	Description
Zinnai	2016	http://dx.doi.org/10.1016/j.supflu.2016.05.011	Schizochytrium sp.	The kinetics of a supercritical fluid extraction process	This model investigates the kinetic behavior of supercritical fluid extraction, detailing the extraction rate and efficiency under controlled experimental conditions.
Guo	2018	https://doi.org/10.1016/j.biortech.2018.08.066	Schizochytrium sp.	The kinetics of a dynamic fed-batch fermentation model for DHA production by Schizochytrium sp.	This model describes the fermentation kinetics in a fed-batch process aimed at optimizing DHA production, with an extension to predict multi-stage continuous fermentation outcomes.
Contreras	2021	https://doi.org/10.1088/1742-6596/2049/1/012076	Schizochytrium limacinum OUC88	The kinetics of DHA production in a bioreactor operated in fed-batch mode	This analysis explores the kinetic profile of DHA synthesis during the operation of a bioreactor in fed-batch conditions, providing data-driven insights for process improvement.
Du	2022	https://doi.org/10.1002/aic.17750	Schizochytrium sp. HX-308 (CCTCC M209059)	CFD-integrated model coupling computational fluid dynamics (CFD) and biokinetics	This model combines CFD with biokinetic principles to simulate the interactions between fluid dynamics and biomass growth, substrate utilization, and DHA formation in bioreactor systems.
Rohman	2022	https://doi.org/10.1016/j.bcab.2022.102490	Schizochytrium sp.	The kinetics of cell biomass growth, substrate utilization, and DHA formation in fed-batch fermentation	This kinetic model incorporates experimental data under a constant flow rate feeding mode to describe the relationship between cell growth, substrate consumption, and DHA production in Schizochytrium sp.
Rohman	2022	https://doi.org/10.1002/ceat.202200062	Schizochytrium sp.	The kinetics of cell growth, substrate utilization, and DHA formation in fed-batch fermentation of Schizochytrium sp.	This model investigates the kinetic parameters of cell growth, substrate usage, and DHA production, emphasizing the data obtained from a constant flow rate feeding mode.
Xiao	2024	https://doi.org/10.1016/j.biombioe.2023.107033	Thraustochytrium striatum	The kinetics of fermentation performance in Thraustochytrium striatum	A mathematical kinetic model that encompasses substrate consumption, cell growth, and the accumulation of intracellular products such as lipids and astaxanthin, providing a comprehensive view of the fermentation process.
													Chrastil equation
												biomass, DHA production, glucose	logistic equation, Luedeking-Piret equation
												This study used an enhanced scatter search (eSS) method for the global dynamic optimization of nonlinear processes using the control vector parametrization (CVP) approach to generate an optimal feed flow rate trajectory.

## Sheet: GEM
First author	Author	Year	Organism	GEM model ID	Compartments	Genes	Metabolites	Reactions	Metabolic	Transport	Exchange	DOI
Ye	Ye	2015	Schizochytrium limacinum SR21	iCY1170_DHA	3	1170	1659	1769	1385	195	189	https://doi.org/10.1186/s12864-015-2042-y
Shene	Shene	2020	Oblongichytrium sp. RT2316-13 (Antarctic thraustochytrid)	iCS1079	4	1079	1454	1610	1352	178	80	https://doi.org/10.1002/bit.27463
Simensen	Simensen	2021	Aurantiochytrium sp. T66	iVS1191	5	1191	1657	2095	1448	415	232	https://doi.org/10.1002/bit.27726
Shene	Shene	2024	Thraustochytrium sp. RT2316‐16	iCS648	1	648	1667	1879	1623	198	58	https://doi.org/10.1002/bit.28689
Alarcon

## Sheet: RSM
First author	Year	Organism	experimental design	explanatory variables (factors)	response variables	model	software	DOI
Oliveira	2023	Aurantiochytrium sp.	CCD	time, biomass/acid ratio, acid concentration	sugar concentration and yield (biomass?)	quadratic polynomial model	JMP (SAS Institute; Cary, NC, USA) and Minitab (Minitab Inc., State College, PA, USA)	https://doi.org/10.3390/biology12070935
Nazir	2018	Aurantiochytrium SW1 (GenBank: KF500513)	CCD	concentration of fructose, agitation speed, concentration of monosodium glutamate	DHA production	quadratic polynomial model	Design Expert Software (DOE; version 6.0.10, Stat-Ease, USA)	https://doi.org/10.1038/s41598-018-27309-0
Russo	2021	Aurantiochytrium mangrovei RCC893	CCD	yeast extract, sugars from Spent Osmotic Solution from the candied fruit industry	DHA productivity (expressed as mg/L/day), biomass productivity (expressed in g/L/day)	quadratic polynomial model	RSM analysis, performed in ‘R’ (RStudio with ‘R’ version 3.0.2, RCore Team, Vienna, Austria, 2020)	https://doi.org/10.3390/pr9101834
Singh	2015	Thraustochytrium sp. S7	CCD	solvent/dry cell weight ratio, power, pulse length, time	astaxanthin yield (μg g−1)	quadratic polynomial model	Design Expert 7.0.0 software (Stat-Ease Inc., USA)	http://dx.doi.org/10.1016/j.algal.2015.06.005
Sohedein	2020	Aurantiochytrium sp. UMAGG-T023 (tropical thraustochytrid)	CCD	glucose, yeast extract, and polypeptone	biomass and total lipid production	quadratic polynomial model	Design Expert 7.0	https://doi.org/10.1016/j.bcab.2020.101496
Talbierz	2022	Schizochytrium limacinum E20	PBD, CCD	temperature, glycerol level, concentration of yeast extract, oxygen saturation	dry cell weight, lipid production	quadratic polynomial model	Design-Expert software	https://doi.org/10.3390/ijerph19053108
Wu	2018	Thraustochytrium sp. ATCC 26185	PBD, BBD	glucose, yeast extract, sea salt, fermentation volume, inoculum volume, temperature, initial pH, agitation	eriments for the efficiency of DHA	quadratic polynomial model	Design Expert	https://doi.org/10.3390/molecules23040974
Jia	2024	Schizochytrium sp. HX-308 (CCTCC M209059)	BBD	concentrations of malic acid, citric acid, and biotin	DHA titer	quadratic polynomial model	Design Expert 13	https://doi.org/10.1016/j.biortech.2024.130532
Kabilan	2018	Thraustochytrium sp. T01	PBD, CCD	glucose, peptone, yeast extract and % sea water components	biomass production and % DHA (of TFA)	quadratic polynomial model	Design Expert 8.0.6	https://doi.org/10.1016/j.algal.2018.03.011
Kalidasan	2021	Thraustochytrium kinnei	PBD, CCD	temperature, pH, salinity, carbon sources (glucose, sugarcane molasses, bread crumbs) and nitrogen sources (yeast extract, peptone, monosodium glutamate)	dry weight biomass production	first order model, quadratic polynomial model	Design Expert 8.0.6	https://doi.org/10.3390/jmse9060678
Kujawska	2021	Schizochytrium sp. cultures,	PBD, CCD	temperature, initial growth medium pH, volumetric air flow rate, oxygen in the growth medium, initial inoculum level, concentration of crude glycerin, salinity, concentration of yeast extract, turbine speed, and concentration of peptone	the rate of DHA production by microalgae, the growth rate of the microalgal biomass	first order model, quadratic polynomial model	Design-Expert	https://doi.org/10.3390/en1406168
Melo	2020	Aurantiochytrium sp.	CCD	pressure, temperature, flow rate	total extraction yield, DHA content, total phenolic content, and antioxidant activity	quadratic polynomial model	STATISTICA software (version 5.1, StatSoft Inc., Tulsa, USA)	https://doi.org/10.1016/j.jcou.2020.01.014
Yu	2016	Aurantiochytrium sp. YLH70 (CCTCC No.: M2014215)	CCD	reducing sugar, yeast extract, and sea salt	biomass	quadratic polynomial model	Design Expert (Version 8.0, State-Ease Inc., Minneapolis, MN, USA)	https://doi.org/10.1016/j.indcrop.2016.01.013
CCD - central composite design
PBD - Plackett–Burman Design
BBD - Box-Behnken Design
RSM - response surface methodology
DHA - docosahexaenoic acid

## Sheet: RSM and ANNs
First author	Year	Organism	experimental design	explanatory variables (factors)	response variables	model	software	ANN training	DOI
Rosa	2010	Aurantiochytrium limacinum SR21	Plackett–Burman design, fractional factorial	glucose, pH, CSL, artificial sea salt	biomass accumulation	linear with interactions, quadratic with interactions and ANN		Neural Network Toolbox included in MATLAB ver. 6.0	https://doi.org/10.1016/j.biortech.2009.11.056
Zhang	2024	Schizochytrium sp. HX-308	CCD	ammonium sulfate, monosodium glutamate, yeast extract	β-carotene titer	quadratic model	Design Expert 13	XGBoost algorithm	https://doi.org/10.1016/j.biortech.2023.130250
